# Supplementary material for: Structural insights into the mechanism of DNA branch migration during homologous recombination in bacteria
Source: EMBO J. 2024 Oct 18;43(23):6180–98. doi: 10.1038/s44318-024-00264-5 (PMC11612176; doi:10.1038/s44318-024-00264-5)
Supplement: Supplementary file 4 — Movie EV2 [file 44318_2024_264_MOESM4_ESM.zip]

Archive with 4 entries (4 files):
- Movie EV2 legend.docx
- __MACOSX/._Movie EV2 legend.docx
- movie EV2.mp4
- __MACOSX/._movie EV2.mp4
