# Supplementary material for: Structural insights into the mechanism of DNA branch migration during homologous recombination in bacteria
Source: EMBO J. 2024 Oct 18;43(23):6180–98. doi: 10.1038/s44318-024-00264-5 (PMC11612176; doi:10.1038/s44318-024-00264-5)
Supplement: Supplementary file 5 — Source data Fig. 5 [file 44318_2024_264_MOESM5_ESM.zip]

Archive with 32 entries (26 files):
- SourceData/
- __MACOSX/._SourceData
- SourceData/Figure5/
- __MACOSX/SourceData/._Figure5
- SourceData/.DS_Store
- __MACOSX/SourceData/._.DS_Store
- SourceData/Figure5/5C/
- __MACOSX/SourceData/Figure5/._5C
- SourceData/Figure5/5D/
- __MACOSX/SourceData/Figure5/._5D
- SourceData/Figure5/5E/
- __MACOSX/SourceData/Figure5/._5E
- SourceData/Figure5/5B/
- __MACOSX/SourceData/Figure5/._5B
- SourceData/Figure5/5C/ATPase-activity.xls
- __MACOSX/SourceData/Figure5/5C/._ATPase-activity.xls
- SourceData/Figure5/5D/DNA-unwinding.xlsx
- __MACOSX/SourceData/Figure5/5D/._DNA-unwinding.xlsx
- SourceData/Figure5/5E/Transformation-efficiency.xls
- __MACOSX/SourceData/Figure5/5E/._Transformation-efficiency.xls
- SourceData/Figure5/5B/dsDNA-gel.tif
- __MACOSX/SourceData/Figure5/5B/._dsDNA-gel.tif
- SourceData/Figure5/5B/dsDNA-gel_annotation.jpg
- __MACOSX/SourceData/Figure5/5B/._dsDNA-gel_annotation.jpg
- SourceData/Figure5/5B/ssDNA-gel.tif
- __MACOSX/SourceData/Figure5/5B/._ssDNA-gel.tif
- SourceData/Figure5/5B/gel-quantification.xls
- __MACOSX/SourceData/Figure5/5B/._gel-quantification.xls
- SourceData/Figure5/5B/README.txt
- __MACOSX/SourceData/Figure5/5B/._README.txt
- SourceData/Figure5/5B/ssDNA-gel_annotation.jpg
- __MACOSX/SourceData/Figure5/5B/._ssDNA-gel_annotation.jpg
