# Supplementary material for: Structural insights into the mechanism of DNA branch migration during homologous recombination in bacteria
Source: EMBO J. 2024 Oct 18;43(23):6180–98. doi: 10.1038/s44318-024-00264-5 (PMC11612176; doi:10.1038/s44318-024-00264-5)
Supplement: Supplementary file 5 — Source data Fig. 5 [file 44318_2024_264_MOESM5_ESM.zip › SourceData/Figure5/5C/ATPase-activity.xls]

## Sheet: data-description
Absorbance at 340 nm deacreases over time as NADH is oxidized into NAD+ by the ATP regeneration system until all NADH is consumed and absorbance plateaus. The slope is calculated on the decrease phase, which is visually determined for each sample. The slopes obtained for each protein are subtracted by the slope obtained in the absence of protein (due to the slight spontaneous absorbance decrease)…

## Sheet: rawdata
Experiment ID	Temperature (°C)	DNA	RadA	Time (min)
				0	0.5	1	1.5	2	2.5	3	3.5	4	4.5	5	5.5	6	6.5	7	7.5	8	8.5	9	9.5	10	10.5	11	11.5	12	12.5	13	13.5	14	14.5	15	15.5	16	16.5	17	17.5	18	18.5	19	19.5	20	20.5	21	21.5	22	22.5
VS-201201-sb-25C	25	no	no	0.16487	0.164564	0.163511	0.163893	0.16421	0.163978	0.165777	0.16405	0.164111	0.164224	0.164117	0.164558	0.164728	0.16527	0.165081	0.165137	0.165993	0.167204	0.166716	0.167102	0.167117	0.166452	0.16665	0.166867	0.166735	0.167442	0.165872	0.165903	0.166046	0.167995	0.167513	0.167427	0.165172	0.165168	0.16678	0.167034	0.166577	0.164832	0.164862	0.164573	0.164393	0.164057	0.163701	0.1633	0.163822	0.163495
VS-201201-sb-25C	25	no	WT	0.159024	0.154237	0.151645	0.149712	0.147786	0.146027	0.144098	0.142631	0.140691	0.139064	0.137361	0.135614	0.133635	0.132179	0.130379	0.128801	0.127029	0.125418	0.123731	0.122024	0.120239	0.118586	0.117529	0.115646	0.11417	0.112801	0.111127	0.109678	0.10812	0.106662	0.105428	0.103587	0.102153	0.10043	0.0989384	0.0975641	0.0965904	0.09504	0.0932803	0.0919322	0.0903395	0.0890241	0.0879519	0.0862656	0.0848482	0.0833247
VS-201201-sb-25C	25	no	R301A	0.169437	0.163628	0.161342	0.159268	0.157166	0.156551	0.155694	0.153422	0.151388	0.149609	0.147849	0.145633	0.143697	0.141727	0.139844	0.137868	0.13519	0.133298	0.131296	0.129177	0.126961	0.125055	0.123448	0.121479	0.119404	0.117848	0.115717	0.113347	0.111408	0.109693	0.107564	0.105869	0.103389	0.101922	0.0991919	0.0979229	0.0952089	0.0935975	0.0921035	0.0898868	0.0887213	0.0886248	0.0888633	0.0889306	0.0899437	0.0887352
VS-201210-sb-25C	25	no	no	0.203204	0.204361	0.200794	0.200667	0.201388	0.199655	0.212562	0.20009	0.20212	0.200066	0.199643	0.199241	0.19914	0.198898	0.199128	0.199198	0.199162	0.198937	0.199269	0.19982	0.19904	0.199745	0.199015	0.199058	0.198987	0.199614	0.199035	0.199287	0.199061	0.199092	0.199393	0.199271	0.199573	0.199355	0.200677	0.199118	0.199253	0.199045	0.199328	0.199026	0.199873	0.199035	0.199444	0.199438	0.203879	0.198709
VS-201210-sb-25C	25	no	WT	0.185217	0.184045	0.182484	0.181402	0.181545	0.179336	0.178278	0.17747	0.176342	0.17534	0.175112	0.174045	0.173024	0.172025	0.173234	0.170307	0.169877	0.168588	0.167837	0.167121	0.166734	0.1657	0.164739	0.165949	0.163242	0.162679	0.162547	0.160934	0.160476	0.159682	0.15871	0.158741	0.158681	0.15762	0.158834	0.156398	0.157267	0.157245	0.15338	0.152448	0.151725	0.151148	0.151506	0.149676	0.149003	0.148204
VS-201210-sb-25C	25	no	R301A	0.18849	0.187237	0.18617	0.184742	0.183907	0.182804	0.181969	0.181028	0.180096	0.178966	0.178277	0.177377	0.176402	0.175939	0.174608	0.173528	0.172647	0.171466	0.170332	0.16942	0.168232	0.167527	0.166474	0.165626	0.164519	0.164182	0.163323	0.161443	0.160301	0.159373	0.158295	0.158205	0.156191	0.155165	0.15423	0.153401	0.152123	0.150983	0.150268	0.149254	0.147858	0.146953	0.145948	0.144893	0.143692	0.142516
VS-201216-sb-25C	25	no	no	0.212837	0.211934	0.209636	0.209616	0.209545	0.210567	0.209751	0.209069	0.208931	0.209048	0.209334	0.20862	0.20865	0.208742	0.208918	0.208828	0.208458	0.208995	0.208808	0.209062	0.208798	0.208225	0.208129	0.208379	0.208127	0.209015	0.208298	0.208191	0.208314	0.207888	0.207962	0.207978	0.207864	0.207908	0.207945	0.207777	0.207937	0.208	0.207945	0.208046	0.207879	0.20778	0.209332	0.207548	0.20727	0.207246
VS-201216-sb-25C	25	no	WT	0.203031	0.200798	0.200211	0.199179	0.199117	0.197925	0.197783	0.196663	0.199726	0.195465	0.194729	0.194916	0.193496	0.193026	0.191868	0.192471	0.190663	0.189495	0.189217	0.187975	0.187311	0.186415	0.186221	0.185041	0.184119	0.183322	0.18244	0.184687	0.181049	0.180248	0.179234	0.178756	0.177778	0.177102	0.176459	0.175686	0.175109	0.174286	0.181701	0.172905	0.172289	0.171671	0.17125	0.176881	0.169917	0.169149
VS-201216-sb-25C	25	no	R301A	0.197309	0.195502	0.194904	0.194363	0.193912	0.193161	0.192398	0.191365	0.190182	0.189511	0.188129	0.187338	0.186565	0.18658	0.185006	0.184732	0.184402	0.1819	0.18095	0.180235	0.178777	0.178365	0.178147	0.176546	0.175508	0.174107	0.173324	0.172942	0.171892	0.171077	0.169704	0.168527	0.167288	0.170342	0.165625	0.164387	0.166129	0.162569	0.161255	0.160424	0.160353	0.15852	0.157628	0.156298	0.155156	0.153961
VS-210108-sb-25C	25	no	no	0.215698	0.210478	0.211136	0.21382	0.210272	0.209851	0.209746	0.210042	0.21089	0.210531	0.209519	0.209146	0.208746	0.208901	0.208847	0.208591	0.208382	0.208321	0.208334	0.209587	0.208256	0.207951	0.21089	0.208009	0.207947	0.210378	0.210732	0.207668	0.207547	0.207831	0.207516	0.207626	0.207278	0.207369	0.207117	0.206904	0.206966	0.207151	0.208275	0.207329	0.207603	0.206691	0.206964	0.208814	0.206086	0.206434
VS-210108-sb-25C	25	no	WT	0.202366	0.19806	0.197605	0.197285	0.19641	0.195634	0.195138	0.194079	0.193181	0.192862	0.191725	0.190995	0.190311	0.189764	0.188993	0.188048	0.188401	0.186707	0.186058	0.185529	0.184583	0.184155	0.183324	0.183177	0.182086	0.18123	0.180485	0.179978	0.179189	0.178896	0.177744	0.177228	0.176875	0.176737	0.175178	0.17467	0.174328	0.174433	0.173418	0.172714	0.172154	0.171632	0.170951	0.170239	0.169489	0.171281
VS-210108-sb-25C	25	no	no	0.207574	0.207556	0.208347	0.208352	0.208134	0.207848	0.207809	0.207869	0.207728	0.207635	0.207474	0.207526	0.207394	0.210833	0.207214	0.207794	0.207829	0.208097	0.207999	0.208539	0.20881	0.207993	0.207929	0.207862	0.207807	0.207583	0.207424	0.207178	0.207376	0.207086	0.206971	0.206814	0.206677	0.206533	0.206321	0.206698	0.20625	0.206017	0.2057	0.20531	0.204951	0.205189	0.204816	0.204285	0.204246	0.203989
VS-210108-sb-25C	25	no	WT	0.208901	0.209144	0.209758	0.209627	0.208983	0.208708	0.207645	0.207078	0.206499	0.205841	0.205076	0.204524	0.204169	0.202855	0.202315	0.201038	0.200065	0.199515	0.198702	0.197917	0.196963	0.196456	0.195946	0.194654	0.193964	0.193253	0.192483	0.191782	0.190959	0.190344	0.189693	0.188948	0.188345	0.187504	0.18718	0.187994	0.186369	0.185092	0.184266	0.183531	0.182826	0.182105	0.181439	0.180994	0.180438	0.179614
VS-210108-db-25C	25	no	no	0.216438	0.215169	0.214824	0.214615	0.214595	0.214575	0.214482	0.213737	0.214232	0.213663	0.213597	0.213312	0.213338	0.212741	0.212619	0.212756	0.212556	0.215051	0.212052	0.211819	0.212955	0.211914	0.211673	0.211464	0.211361	0.211202	0.211974	0.21123	0.210765	0.210599	0.210979	0.210263	0.210265	0.21014	0.210063	0.209493	0.209593	0.209576	0.209568	0.209052	0.208991	0.209245	0.208673	0.20848	0.208362	0.208234
VS-210108-db-25C	25	no	WT	0.211665	0.207932	0.20693	0.205584	0.204963	0.204142	0.203484	0.203065	0.201753	0.200792	0.200219	0.19935	0.198282	0.198063	0.197037	0.196308	0.195076	0.19458	0.193726	0.192473	0.192909	0.190804	0.189834	0.188763	0.187933	0.18682	0.186087	0.185546	0.184992	0.183992	0.184367	0.182581	0.181668	0.181335	0.180543	0.179622	0.17883	0.178654	0.177812	0.176875	0.176126	0.175527	0.17486	0.174177	0.173597	0.172958
VS-210108-db-25C	25	no	R301A	0.226364	0.215047	0.213913	0.21233	0.21128	0.210533	0.21231	0.207354	0.206773	0.205865	0.204005	0.202893	0.202932	0.200908	0.19991	0.19895	0.197816	0.196706	0.195534	0.194531	0.193563	0.192414	0.191352	0.190281	0.189228	0.188604	0.187582	0.186366	0.185307	0.183673	0.182589	0.181693	0.18067	0.17988	0.178855	0.177867	0.176572	0.175449	0.174853	0.173733	0.172441	0.171422	0.170247	0.170491	0.169281	0.167995
VS-201201-sb-25C	25	ssDNA	no	0.162787	0.162807	0.162706	0.163644	0.163607	0.163695	0.164272	0.164147	0.163716	0.163949	0.163394	0.163071	0.16304	0.162831	0.163134	0.162651	0.162097	0.162158	0.16205	0.16199	0.161634	0.161454	0.161683	0.161725	0.161311	0.161585	0.161184	0.160895	0.160625	0.160534	0.160459	0.160225	0.160007	0.159872	0.159832	0.159662	0.159868	0.159794	0.159795	0.159376	0.159263	0.159716	0.159892	0.159796	0.159425	0.159703
VS-201201-sb-25C	25	ssDNA	WT	0.164721	0.161635	0.158665	0.156411	0.155111	0.152476	0.150809	0.148217	0.145993	0.143561	0.141523	0.139288	0.1366	0.13452	0.132621	0.129929	0.127168	0.125322	0.122724	0.120827	0.118409	0.116619	0.114387	0.112806	0.11017	0.108419	0.105491	0.10356	0.101555	0.0986885	0.096628	0.0947447	0.092233	0.0903941	0.0887967	0.0861652	0.0840351	0.0825042	0.0821589	0.0831446	0.0818157	0.0818942	0.0821687	0.0822624	0.082346	0.0828498
VS-201201-sb-25C	25	ssDNA	R301A	0.161904	0.162272	0.158915	0.157256	0.1553	0.1537	0.149066	0.146855	0.145355	0.143474	0.14144	0.139353	0.137463	0.135435	0.133596	0.131945	0.129679	0.127561	0.125764	0.124082	0.122066	0.12007	0.118082	0.116289	0.114133	0.112517	0.110154	0.109402	0.10639	0.104385	0.102248	0.0997264	0.0979176	0.0958154	0.094122	0.092079	0.0904191	0.0886671	0.0867268	0.0856478	0.0846082	0.0845872	0.0857706	0.0849149	0.0847361	0.0848297
VS-201210-sb-25C	25	ssDNA	no	0.197148	0.199008	0.201654	0.199081	0.199395	0.19988	0.200043	0.200739	0.200555	0.201038	0.201329	0.201285	0.201319	0.201192	0.201644	0.20103	0.20114	0.201161	0.201075	0.201182	0.200966	0.200981	0.201396	0.201291	0.200706	0.200601	0.201412	0.200342	0.20015	0.199949	0.199834	0.199701	0.199632	0.199317	0.199466	0.198991	0.198843	0.199089	0.198682	0.198471	0.198367	0.198304	0.197954	0.197908	0.198164	0.19763
VS-201210-sb-25C	25	ssDNA	WT	0.191856	0.188261	0.185881	0.184104	0.182701	0.181487	0.180015	0.178304	0.176019	0.174839	0.173469	0.171343	0.16964	0.168146	0.166586	0.164737	0.163513	0.161628	0.160129	0.158107	0.156125	0.154518	0.154039	0.151001	0.149619	0.148162	0.14612	0.144774	0.143035	0.141602	0.139498	0.138219	0.136251	0.134752	0.133238	0.13164	0.1299	0.128367	0.1275	0.128138	0.126862	0.126885	0.127084	0.126966	0.126846	0.12701
VS-201210-sb-25C	25	ssDNA	R301A	0.187308	0.186134	0.185005	0.183872	0.182577	0.181446	0.180615	0.179724	0.17879	0.177583	0.176531	0.177192	0.174723	0.174495	0.17282	0.172037	0.170682	0.169741	0.169279	0.167455	0.166797	0.165394	0.164062	0.162865	0.16154	0.160512	0.16021	0.158276	0.157062	0.156211	0.154722	0.153828	0.152438	0.151556	0.150334	0.149118	0.147944	0.146788	0.145602	0.144338	0.143371	0.142119	0.140819	0.139913	0.138539	0.137262
VS-201216-sb-25C	25	ssDNA	no	0.206714	0.206428	0.206088	0.206123	0.206651	0.206205	0.206368	0.206285	0.206322	0.206331	0.206325	0.206177	0.206999	0.207762	0.206834	0.206688	0.206336	0.205951	0.20657	0.206263	0.205885	0.205615	0.205756	0.205725	0.206129	0.206008	0.205902	0.205979	0.205934	0.205487	0.205944	0.206312	0.205454	0.206057	0.205743	0.20556	0.205492	0.205715	0.205776	0.205493	0.205657	0.205451	0.206176	0.205476	0.205455	0.205306
VS-201216-sb-25C	25	ssDNA	WT	0.198951	0.198117	0.197444	0.195416	0.193195	0.191672	0.190651	0.190394	0.188289	0.18677	0.185458	0.18441	0.183256	0.181816	0.180279	0.178994	0.177618	0.176162	0.174791	0.173596	0.171986	0.170606	0.169063	0.167919	0.166331	0.165127	0.163635	0.162077	0.160564	0.159192	0.1577	0.156395	0.155007	0.154061	0.152141	0.150772	0.149721	0.148061	0.146862	0.145423	0.144526	0.142713	0.141428	0.140134	0.138697	0.137462
VS-201216-sb-25C	25	ssDNA	R301A	0.189601	0.189283	0.189956	0.187353	0.186341	0.185533	0.184462	0.183509	0.183704	0.181113	0.18087	0.179319	0.177834	0.176889	0.17603	0.17472	0.173464	0.172585	0.171615	0.170838	0.169199	0.168537	0.167414	0.166837	0.165427	0.164068	0.164175	0.161934	0.16112	0.160006	0.158963	0.157616	0.15636	0.155232	0.15438	0.153026	0.151948	0.150875	0.149344	0.14812	0.147355	0.145964	0.14481	0.143521	0.142452	0.141273
VS-210108-sb-25C	25	ssDNA	no	0.209939	0.210517	0.212007	0.210958	0.210698	0.210761	0.210783	0.210628	0.210465	0.210688	0.210527	0.210616	0.210512	0.210498	0.210368	0.210648	0.210943	0.210904	0.210847	0.210636	0.210658	0.210645	0.210647	0.210801	0.210688	0.21107	0.210765	0.21068	0.210631	0.210521	0.21039	0.21004	0.210107	0.209732	0.209571	0.209569	0.209878	0.209076	0.208996	0.208732	0.208629	0.208847	0.207947	0.207991	0.208009	0.207753
VS-210108-sb-25C	25	ssDNA	WT	0.200808	0.201164	0.200047	0.198569	0.197095	0.1959	0.196303	0.193019	0.191595	0.190745	0.189633	0.188899	0.187948	0.187139	0.185776	0.184599	0.183255	0.182244	0.180686	0.180119	0.178477	0.177104	0.175799	0.174222	0.172852	0.171574	0.170218	0.168877	0.167306	0.166094	0.164812	0.163356	0.163273	0.160421	0.159325	0.157993	0.156769	0.155215	0.153942	0.152522	0.151399	0.1499	0.148662	0.14729	0.146072	0.144933
VS-210108-db-25C	25	dsDNA	no	0.219436	0.215677	0.215877	0.215745	0.215483	0.215763	0.215477	0.21542	0.215242	0.21501	0.214967	0.21578	0.215208	0.215032	0.215293	0.215088	0.215758	0.215395	0.215922	0.216163	0.216295	0.216483	0.216759	0.216934	0.217177	0.217492	0.217628	0.217684	0.217438	0.217262	0.217256	0.217265	0.21687	0.216567	0.216708	0.216685	0.215975	0.216075	0.215826	0.215765	0.215371	0.215465	0.215452	0.21545	0.214982	0.21452
VS-210108-db-25C	25	dsDNA	WT	0.211729	0.207287	0.206791	0.205538	0.205375	0.203705	0.203101	0.203125	0.201445	0.20117	0.201848	0.20027	0.200204	0.199572	0.198497	0.197746	0.19753	0.196742	0.196054	0.195343	0.194862	0.193494	0.193139	0.192884	0.190997	0.193194	0.189148	0.188548	0.187744	0.186614	0.186002	0.184667	0.184271	0.183577	0.182855	0.181759	0.181691	0.181478	0.179527	0.178761	0.178094	0.177263	0.176429	0.177243	0.178056	0.175228
VS-210108-db-25C	25	dsDNA	R301A	0.219334	0.217826	0.217087	0.216862	0.215377	0.214685	0.213789	0.212588	0.212079	0.21049	0.209369	0.208963	0.207872	0.206857	0.206581	0.205304	0.204441	0.204356	0.202145	0.201365	0.200856	0.199855	0.198721	0.198419	0.196894	0.195998	0.195039	0.194689	0.193445	0.192757	0.191839	0.190712	0.190087	0.189051	0.190324	0.187535	0.186305	0.185197	0.184781	0.183766	0.18291	0.181579	0.181165	0.181946	0.178999	0.179648
VS-210113-25C	25	dsDNA	no	0.204915	0.20676	0.206966	0.206977	0.207249	0.207317	0.207065	0.207292	0.207406	0.207429	0.207678	0.207396	0.207663	0.207846	0.208066	0.208502	0.208788	0.208717	0.209022	0.208537	0.208587	0.208419	0.207993	0.207877	0.207568	0.207491	0.207456	0.207335	0.206957	0.206404	0.206202	0.207059	0.205985	0.205651	0.205633	0.205373	0.205049	0.20477	0.204347	0.204089	0.20383	0.203921	0.203349	0.203499	0.203033	0.202853
VS-210113-25C	25	dsDNA	WT	0.204015	0.203961	0.203088	0.202027	0.200699	0.199747	0.198772	0.197413	0.196501	0.19541	0.19419	0.193021	0.192231	0.191044	0.19013	0.189274	0.188358	0.187457	0.186596	0.185872	0.18542	0.184802	0.183318	0.182867	0.182253	0.18242	0.180644	0.179438	0.178489	0.177962	0.177195	0.176975	0.175584	0.174481	0.173474	0.172668	0.171915	0.170869	0.170124	0.169262	0.168256	0.167388	0.167001	0.165869	0.164919	0.164066
VS-210113-25C	25	dsDNA	R301A	0.216413	0.210007	0.209347	0.208482	0.207142	0.20597	0.204943	0.203499	0.202482	0.201325	0.20026	0.199346	0.198508	0.197654	0.196494	0.195656	0.194365	0.193039	0.19189	0.190953	0.189438	0.18814	0.186718	0.185472	0.184288	0.182936	0.181657	0.180552	0.179214	0.178129	0.176562	0.175384	0.174126	0.172945	0.171778	0.170542	0.169415	0.167959	0.166709	0.165652	0.164653	0.163258	0.162159	0.160911	0.159893	0.158566
VS-210114-25C	25	dsDNA	no	0.203544	0.205612	0.205887	0.205669	0.205618	0.206393	0.205602	0.204996	0.205177	0.20551	0.205187	0.205446	0.205385	0.205629	0.205783	0.205927	0.206093	0.206175	0.205676	0.205532	0.205829	0.205574	0.205231	0.205501	0.204951	0.204611	0.204515	0.205013	0.204493	0.204099	0.204021	0.203682	0.203469	0.20325	0.203275	0.203107	0.202871	0.20264	0.202202	0.201935	0.201985	0.201884	0.201485	0.201845	0.201199	0.201319
VS-210114-25C	25	dsDNA	WT	0.203496	0.204268	0.203312	0.202354	0.201362	0.200703	0.199355	0.19869	0.197696	0.196883	0.196461	0.195656	0.194178	0.194087	0.192972	0.191946	0.191294	0.19019	0.189752	0.189147	0.18832	0.187847	0.18719	0.18659	0.185865	0.185342	0.184772	0.183437	0.182495	0.181813	0.181657	0.180385	0.17979	0.178855	0.178067	0.177289	0.176343	0.175709	0.174649	0.174112	0.173021	0.172274	0.171654	0.170556	0.16973	0.169043
VS-210114-25C	25	dsDNA	R301A	0.209435	0.209501	0.209442	0.208967	0.207818	0.207089	0.206206	0.205429	0.20539	0.204625	0.204324	0.203128	0.202436	0.201517	0.200628	0.199362	0.198532	0.197289	0.196092	0.194401	0.193572	0.192237	0.191004	0.189648	0.188358	0.187865	0.186659	0.185085	0.183871	0.182756	0.182047	0.180828	0.17959	0.178387	0.17767	0.17643	0.17531	0.174123	0.173234	0.172217	0.171166	0.17003	0.168951	0.167955	0.166596	0.165658
VS-201124-sb-37C	37	no	no	0.17472	0.170388	0.17063	0.170751	0.170591	0.171056	0.171043	0.171128	0.171206	0.17157	0.171309	0.17136	0.1723	0.171366	0.171601	0.171625	0.171693	0.171553	0.171196	0.170978	0.170846	0.171196	0.171055	0.170598	0.170531	0.170525	0.170516	0.170519	0.170472	0.170276	0.170415	0.170032	0.170254	0.169964	0.169717	0.169489	0.169046	0.169536	0.169036	0.16846	0.168568	0.168306	0.168057	0.167701	0.16884	0.167288
VS-201124-sb-37C	37	no	WT	0.156212	0.155811	0.154773	0.153736	0.15203	0.151915	0.149869	0.148809	0.147596	0.146669	0.146063	0.144453	0.143392	0.142232	0.141015	0.140098	0.138875	0.138031	0.137268	0.136019	0.1351	0.13375	0.132836	0.13218	0.131247	0.130039	0.129105	0.128423	0.1274	0.126387	0.125494	0.124717	0.124019	0.123176	0.12196	0.121356	0.120881	0.119622	0.118753	0.118879	0.117365	0.116356	0.115613	0.114619	0.113946	0.113147
VS-201124-sb-37C	37	no	R301A	0.155341	0.15586	0.154193	0.153876	0.151488	0.149081	0.146607	0.144633	0.14235	0.140159	0.138179	0.135895	0.133817	0.13146	0.128885	0.126435	0.124162	0.122105	0.119741	0.11742	0.114954	0.112363	0.110392	0.107794	0.105963	0.103748	0.10102	0.0984997	0.0965691	0.0938279	0.0917165	0.0894498	0.087996	0.0876309	0.0874104	0.0876111	0.0874125	0.0874128	0.0874967	0.0873147	0.0873372	0.0874	0.087528	0.087537	0.0880003	0.087583
VS-201126-sb-37C	37	no	no	0.184899	0.172679	0.171358	0.170635	0.170063	0.169831	0.169586	0.169314	0.169094	0.168831	0.168753	0.168331	0.168231	0.167801	0.167561	0.166965	0.166702	0.166384	0.165882	0.165857	0.165223	0.164292	0.164693	0.164063	0.164175	0.163276	0.162743	0.162084	0.161752	0.161556	0.160795	0.160375	0.159882	0.159516	0.159275	0.158465	0.158173	0.15787	0.15775	0.157082	0.15669	0.156438	0.155988	0.155762	0.15523	0.156525
VS-201126-sb-37C	37	no	WT	0.170448	0.163219	0.158855	0.15668	0.15535	0.154251	0.152499	0.150894	0.149966	0.14887	0.147395	0.146226	0.145037	0.144181	0.142	0.141152	0.140399	0.139019	0.137859	0.136931	0.135471	0.134496	0.133519	0.133041	0.131638	0.130876	0.129848	0.128993	0.128563	0.127076	0.126713	0.125199	0.125013	0.124063	0.12284	0.122257	0.121273	0.120859	0.11972	0.119142	0.118441	0.118064	0.117164	0.117144	0.11582	0.115332
VS-201126-sb-37C	37	no	R301A	0.152723	0.152215	0.150342	0.148533	0.148045	0.144713	0.142637	0.140881	0.139446	0.137107	0.134692	0.132659	0.130527	0.12775	0.125663	0.123833	0.1211	0.118707	0.11854	0.114223	0.111384	0.108584	0.106214	0.103772	0.101793	0.0988169	0.0965862	0.0938296	0.0929643	0.0894866	0.0873452	0.0871061	0.0872473	0.087178	0.0875962	0.088009	0.087446	0.0881112	0.0875115	0.0876	0.0877186	0.0878311	0.0876139	0.0877022	0.0878224	0.0881522
VS-201130-sb-37C	37	no	no	0.171971	0.166859	0.166282	0.166244	0.166099	0.165685	0.165251	0.164846	0.164232	0.163292	0.16281	0.161545	0.161093	0.160262	0.160417	0.159599	0.159959	0.160258	0.159302	0.158349	0.158877	0.158206	0.157768	0.15761	0.157159	0.157907	0.157588	0.157206	0.157109	0.157489	0.157248	0.157871	0.156713	0.157146	0.156275	0.156077	0.156358	0.15572	0.155686	0.15515	0.155593	0.155422	0.154073	0.153664	0.153581	0.152877
VS-201130-sb-37C	37	no	WT	0.164639	0.159794	0.157427	0.155542	0.153389	0.151304	0.149447	0.14697	0.144671	0.144173	0.140422	0.138942	0.136448	0.136149	0.134063	0.133845	0.131706	0.131115	0.129725	0.128813	0.127744	0.12654	0.126558	0.125616	0.124784	0.123789	0.123446	0.122544	0.122423	0.121326	0.12084	0.120752	0.119857	0.119005	0.118448	0.117877	0.117175	0.116805	0.115536	0.115476	0.114709	0.114036	0.113417	0.112562	0.112382	0.11137
VS-201130-sb-37C	37	no	R301A	0.167102	0.156018	0.153745	0.150159	0.147313	0.144534	0.141392	0.138314	0.134879	0.131364	0.127853	0.124749	0.121576	0.118902	0.115627	0.112866	0.109856	0.106984	0.104086	0.101215	0.0984254	0.09565	0.0930399	0.0900314	0.0876115	0.0850625	0.0829077	0.0821681	0.0828388	0.0831561	0.0833909	0.0835442	0.0838973	0.0842431	0.0843729	0.0844106	0.0846985	0.0849612	0.08472	0.0849947	0.0850349	0.0850099	0.0848654	0.0850278	0.085093	0.0851043
VS-210210-37C	37	no	no	0.251936	0.247626	0.247482	0.248633	0.249209	0.249321	0.2487	0.248007	0.248181	0.248678	0.24756	0.246503	0.246321	0.246153	0.245945	0.245799	0.245359	0.245019	0.24479	0.244639	0.244814	0.244295	0.244	0.243069	0.243039	0.242647	0.24272	0.2422	0.241927	0.241764	0.242089	0.240938	0.240715	0.240056	0.239802	0.240377	0.240381	0.239919	0.238506	0.238405	0.237815	0.237591	0.237178	0.237121	0.236658	0.236314
VS-210210-37C	37	no	R301A	0.243225	0.2398	0.239802	0.2397	0.241898	0.239003	0.237024	0.234383	0.233196	0.235434	0.239083	0.228506	0.226242	0.225171	0.224537	0.223133	0.222297	0.21981	0.218304	0.218315	0.215343	0.213738	0.212455	0.210909	0.208831	0.208633	0.206347	0.209471	0.203279	0.20224	0.201442	0.198875	0.197853	0.196845	0.194086	0.193124	0.191849	0.189696	0.188564	0.187402	0.185182	0.184066	0.182764	0.181365	0.18036	0.17915
VS-201124-sb-37C	37	ssDNA	no	0.17081	0.169273	0.16902	0.168643	0.169004	0.168683	0.168174	0.167755	0.167764	0.167554	0.168576	0.166972	0.166319	0.166152	0.165445	0.165183	0.164584	0.164744	0.164002	0.163274	0.163079	0.162595	0.161836	0.163478	0.161204	0.160848	0.160571	0.159789	0.15996	0.162897	0.159099	0.16032	0.158747	0.15805	0.157635	0.157242	0.158346	0.156989	0.16015	0.161359	0.156318	0.155692	0.154656	0.153772	0.153586	0.152792
VS-201124-sb-37C	37	ssDNA	WT	0.166187	0.163376	0.159631	0.157602	0.154867	0.152158	0.148798	0.146264	0.14334	0.140117	0.137302	0.134316	0.131744	0.128804	0.126135	0.122856	0.1193	0.11695	0.113771	0.111113	0.108308	0.104797	0.102873	0.0994249	0.096524	0.0932917	0.0904101	0.0881107	0.0856538	0.0841745	0.0818788	0.0807573	0.0803311	0.0805832	0.0805452	0.0805296	0.0802465	0.0803899	0.0803205	0.0806479	0.0800615	0.0802452	0.0802642	0.0808507	0.0806101	0.0804922
VS-201124-sb-37C	37	ssDNA	R301A	0.166361	0.16227	0.158756	0.15565	0.152377	0.149034	0.145766	0.14286	0.139251	0.13531	0.135377	0.128719	0.124533	0.121977	0.11875	0.113821	0.112176	0.107172	0.103865	0.100273	0.0974744	0.0961352	0.0897007	0.0876838	0.0839106	0.0804898	0.07831	0.0771568	0.0765179	0.0764193	0.0769036	0.076479	0.0766023	0.0768063	0.0772382	0.0760541	0.0761931	0.0853117	0.0787454	0.0769371	0.0781204	0.0766404	0.0762297	0.0759649	0.0768989	0.0762235
VS-201126-sb-37C	37	ssDNA	no	0.199955	0.182886	0.175134	0.171861	0.171217	0.171136	0.171306	0.171475	0.172318	0.172571	0.172434	0.171422	0.171849	0.173997	0.171182	0.170488	0.170303	0.170423	0.17107	0.169548	0.16912	0.168666	0.168753	0.168293	0.168075	0.167747	0.167732	0.167349	0.167137	0.167024	0.166401	0.166442	0.166852	0.165709	0.165662	0.165145	0.165042	0.164262	0.16426	0.164021	0.163639	0.163367	0.163152	0.162592	0.162489	0.162192
VS-201126-sb-37C	37	ssDNA	WT	0.167001	0.160817	0.15554	0.151545	0.147982	0.144372	0.141197	0.137909	0.134244	0.131339	0.127686	0.12421	0.120644	0.117493	0.11432	0.111488	0.107951	0.104352	0.101577	0.0982759	0.0950725	0.0922624	0.0889435	0.0860052	0.0833352	0.0803342	0.0775721	0.076113	0.0746201	0.0745112	0.0744709	0.0745	0.0743313	0.07425	0.074415	0.0745245	0.0743262	0.0744272	0.0745216	0.0744169	0.074165	0.0742047	0.0743328	0.0746165	0.07431	0.0744
VS-201126-sb-37C	37	ssDNA	R301A	0.168137	0.161422	0.157947	0.154342	0.150727	0.147613	0.144602	0.141614	0.138721	0.135762	0.13185	0.128818	0.125056	0.121947	0.118624	0.115287	0.111614	0.10806	0.104709	0.101258	0.0976901	0.0940241	0.0912615	0.0871847	0.0839409	0.0810835	0.078081	0.077145	0.0771577	0.0769171	0.0769326	0.077253	0.0767984	0.0773129	0.0766409	0.0767447	0.0767436	0.0768449	0.0767142	0.0770702	0.0768566	0.0767021	0.0769044	0.0772003	0.0767149	0.0769503
VS-201130-sb-37C	37	ssDNA	no	0.179082	0.173971	0.174333	0.173656	0.173242	0.172553	0.172095	0.173444	0.170998	0.170042	0.168936	0.167943	0.167936	0.166576	0.166018	0.16562	0.165281	0.164665	0.164456	0.165059	0.163613	0.163475	0.16348	0.164453	0.163039	0.162607	0.162613	0.162499	0.162607	0.162453	0.163335	0.164457	0.162124	0.162162	0.162418	0.16163	0.161036	0.162434	0.161816	0.160487	0.160352	0.160953	0.158994	0.158825	0.160841	0.159522
VS-201130-sb-37C	37	ssDNA	WT	0.171061	0.161765	0.156954	0.152886	0.148985	0.14487	0.141712	0.137566	0.133863	0.129752	0.125806	0.121877	0.118162	0.114518	0.112065	0.108278	0.10486	0.102064	0.0990672	0.0957378	0.09283	0.0912441	0.0885668	0.084626	0.0824863	0.0795753	0.0772314	0.0757967	0.0757619	0.0760723	0.0759853	0.0759862	0.0761267	0.0762804	0.0763768	0.0761631	0.076158	0.0764567	0.076602	0.0760123	0.0760476	0.0759876	0.0760887	0.0760782	0.0761701	0.0758824
VS-201130-sb-37C	37	ssDNA	R301A	0.157198	0.155763	0.15368	0.151509	0.149327	0.147046	0.144457	0.14215	0.139045	0.135887	0.13287	0.130288	0.127622	0.125416	0.122835	0.120569	0.11808	0.115636	0.113225	0.110858	0.108585	0.106327	0.103989	0.101671	0.100223	0.0978675	0.0957383	0.0936245	0.0918833	0.089733	0.0876717	0.08571	0.0838432	0.0827498	0.0827477	0.0829217	0.0830811	0.08302	0.0831371	0.0830494	0.0833091	0.0832248	0.0832722	0.0832729	0.0832225	0.083081
VS-210210-37C	37	ssDNA	no	0.235704	0.236835	0.237184	0.237318	0.236934	0.23536	0.234463	0.23457	0.233829	0.233215	0.232761	0.232312	0.232546	0.231714	0.231448	0.231606	0.230423	0.230043	0.230306	0.229617	0.229016	0.228629	0.228602	0.227998	0.227543	0.226796	0.226551	0.226165	0.226319	0.226477	0.226143	0.225263	0.225196	0.224788	0.223827	0.224245	0.223376	0.222866	0.222965	0.222524	0.222442	0.221463	0.221587	0.220994	0.220556	0.220147
VS-210210-37C	37	ssDNA	R301A	0.241767	0.238662	0.237741	0.236289	0.235277	0.232778	0.229886	0.227825	0.225348	0.222725	0.220481	0.218736	0.21651	0.214347	0.212559	0.210536	0.208143	0.206242	0.204268	0.201788	0.199684	0.197566	0.195201	0.193608	0.1915	0.189409	0.187315	0.185139	0.183059	0.181332	0.17986	0.1771	0.17554	0.173008	0.170772	0.168888	0.166795	0.164672	0.162497	0.160732	0.159088	0.156971	0.155003	0.153577	0.153476	0.153245
VS-210113-37C	37	dsDNA	no	0.209452	0.209943	0.211165	0.211587	0.21082	0.211423	0.211557	0.211057	0.211687	0.211211	0.211111	0.210987	0.210855	0.210838	0.210306	0.210148	0.210614	0.210336	0.209458	0.209474	0.209217	0.208795	0.208482	0.208149	0.207848	0.207346	0.207599	0.207061	0.206762	0.206418	0.20598	0.205782	0.205369	0.205313	0.204734	0.204628	0.204131	0.203824	0.204085	0.203463	0.202873	0.202982	0.20248	0.202548	0.20186	0.201475
VS-210113-37C	37	dsDNA	WT	0.207404	0.20922	0.208042	0.20662	0.2062	0.205708	0.20568	0.204856	0.204436	0.204029	0.204214	0.203985	0.202878	0.202643	0.202146	0.201986	0.201429	0.201132	0.200578	0.203109	0.19943	0.199122	0.198935	0.198544	0.197684	0.197257	0.19812	0.196672	0.196161	0.195533	0.19608	0.196231	0.194501	0.194306	0.193428	0.19293	0.193178	0.192413	0.191682	0.191446	0.191732	0.191134	0.190779	0.190511	0.189486	0.189746
VS-210113-37C	37	dsDNA	R301A	0.216079	0.213335	0.212705	0.212271	0.210815	0.209878	0.208795	0.207708	0.206737	0.205128	0.20354	0.202267	0.201262	0.19912	0.197883	0.196404	0.194985	0.193649	0.192078	0.190437	0.18896	0.186969	0.185518	0.18376	0.18233	0.18075	0.179226	0.177419	0.175833	0.174079	0.172677	0.17123	0.169531	0.167896	0.166472	0.164399	0.162985	0.161129	0.159613	0.158417	0.156822	0.155065	0.153011	0.151777	0.150192	0.148889
VS-210114-37C	37	dsDNA	no	0.215501	0.214346	0.214206	0.214329	0.21455	0.214505	0.214371	0.214403	0.214321	0.214185	0.214775	0.213987	0.214381	0.214226	0.21356	0.213292	0.21377	0.212744	0.212511	0.211942	0.211938	0.211585	0.211034	0.210999	0.210516	0.210136	0.210083	0.209612	0.209727	0.209064	0.208507	0.208656	0.208078	0.207484	0.206975	0.207089	0.206493	0.206253	0.205832	0.205376	0.204874	0.204463	0.203971	0.203361	0.203601	0.203096
VS-210114-37C	37	dsDNA	WT	0.212511	0.214617	0.214054	0.213562	0.213669	0.212606	0.211909	0.211671	0.210747	0.209856	0.209192	0.208435	0.208052	0.206912	0.206659	0.208501	0.205267	0.204592	0.203828	0.202911	0.203977	0.200883	0.201022	0.200027	0.199642	0.198826	0.19834	0.197368	0.196423	0.195783	0.194862	0.193895	0.193821	0.192933	0.191892	0.191473	0.192267	0.190094	0.189288	0.188684	0.188273	0.187362	0.186716	0.186631	0.18535	0.185292
VS-210114-37C	37	dsDNA	R301A	0.214773	0.217993	0.21671	0.215478	0.21431	0.213244	0.211815	0.211814	0.209098	0.207242	0.206188	0.204692	0.203271	0.201617	0.200434	0.199398	0.197648	0.19633	0.194405	0.193012	0.190833	0.189583	0.19101	0.185905	0.184736	0.182925	0.182439	0.179985	0.177954	0.177318	0.174931	0.173912	0.172163	0.170104	0.169578	0.167938	0.166041	0.164395	0.162732	0.161041	0.159538	0.158751	0.15751	0.155772	0.153796	0.152058
VS-210210-37C	37	dsDNA	no	0.240658	0.241294	0.241867	0.243097	0.24316	0.243069	0.242822	0.243331	0.242654	0.242407	0.242124	0.242551	0.241744	0.241504	0.24153	0.241142	0.241047	0.240878	0.240186	0.239792	0.239646	0.239197	0.239097	0.238677	0.238677	0.23825	0.237511	0.237831	0.236638	0.236783	0.236607	0.236085	0.236117	0.23534	0.234772	0.234181	0.234607	0.234156	0.233588	0.233036	0.233482	0.232609	0.232803	0.231997	0.230862	0.230993
VS-210210-37C	37	dsDNA	WT	0.241056	0.240745	0.24129	0.242096	0.242671	0.242651	0.242134	0.242424	0.240243	0.239951	0.238833	0.238624	0.23802	0.237948	0.238448	0.237577	0.236229	0.236591	0.236128	0.235632	0.235472	0.234762	0.234031	0.233681	0.233594	0.233994	0.232079	0.231177	0.232379	0.230629	0.22965	0.229361	0.229178	0.231952	0.230624	0.23019	0.228874	0.227977	0.227248	0.226414	0.226187	0.225817	0.224924	0.223714	0.222935	0.222012
VS-210210-37C	37	dsDNA	R301A	0.236297	0.237429	0.237647	0.236595	0.234667	0.233043	0.231328	0.228826	0.227627	0.226055	0.224304	0.223483	0.222217	0.220198	0.218983	0.217543	0.215582	0.214112	0.212509	0.211075	0.209554	0.207873	0.20642	0.204804	0.202905	0.201452	0.199955	0.198763	0.19667	0.195202	0.193701	0.192088	0.190787	0.188647	0.187123	0.185561	0.183944	0.182726	0.180837	0.179123	0.177877	0.177006	0.175715	0.173444	0.17189	0.170381
VS-201210-sb-42C	42	no	no	0.206922	0.203848	0.203857	0.203811	0.20377	0.203501	0.202571	0.201788	0.200306	0.200337	0.200281	0.200525	0.200539	0.200196	0.200114	0.199778	0.199622	0.199657	0.199027	0.199165	0.198982	0.199198	0.199667	0.198333	0.198669	0.198931	0.198149	0.197889	0.197799	0.197927	0.197947	0.197824	0.192766	0.192254	0.192115	0.19198	0.191959	0.191746	0.191176	0.191091	0.19031	0.1904	0.190204	0.190133	0.189846	0.190074
VS-201210-sb-42C	42	no	WT	0.199045	0.19118	0.190238	0.189297	0.188627	0.188213	0.187865	0.186971	0.18543	0.183551	0.182781	0.182705	0.181969	0.182041	0.181147	0.181698	0.181021	0.180274	0.179934	0.179692	0.179552	0.178456	0.178375	0.178799	0.17724	0.177116	0.177875	0.176728	0.176304	0.175754	0.175601	0.175769	0.174955	0.174546	0.174431	0.173548	0.173632	0.173103	0.172527	0.172697	0.172616	0.17253	0.17194	0.170774	0.171342	0.171299
VS-201210-sb-42C	42	no	R301A	0.203423	0.196434	0.193018	0.191924	0.190818	0.189141	0.188078	0.185903	0.182794	0.180065	0.178173	0.176474	0.174972	0.172998	0.1715	0.170454	0.168241	0.16702	0.164586	0.163108	0.161945	0.160026	0.158076	0.15681	0.155	0.153032	0.151561	0.150014	0.14898	0.146958	0.145041	0.143643	0.141648	0.140359	0.138375	0.137096	0.135397	0.135485	0.132773	0.131639	0.131413	0.131075	0.13106	0.132272	0.130963	0.131808
VS-201211-sb-42C	42	no	no	0.204483	0.198959	0.199227	0.199749	0.199764	0.199534	0.198937	0.197977	0.196841	0.196147	0.196217	0.195464	0.195088	0.195081	0.194444	0.193943	0.194454	0.193351	0.193824	0.193631	0.193458	0.192822	0.192489	0.192375	0.19221	0.191971	0.192075	0.191868	0.191147	0.191132	0.190929	0.190619	0.190783	0.18988	0.189803	0.189355	0.188947	0.189058	0.188552	0.188599	0.188288	0.188718	0.188339	0.187426	0.187294	0.187106
VS-201211-sb-42C	42	no	WT	0.203754	0.191686	0.190075	0.189821	0.189451	0.18955	0.188935	0.187703	0.186584	0.185367	0.184706	0.183658	0.183231	0.182433	0.182664	0.182434	0.182225	0.181603	0.180993	0.18073	0.180229	0.179999	0.179628	0.178865	0.179691	0.178959	0.178022	0.177281	0.1773	0.176732	0.176135	0.176187	0.176501	0.175554	0.175489	0.174554	0.174786	0.173735	0.176783	0.172721	0.17251	0.172996	0.171682	0.171649	0.171052	0.171681
VS-201211-sb-42C	42	no	R301A	0.195382	0.186968	0.185772	0.184571	0.183207	0.181833	0.180465	0.178265	0.176377	0.173382	0.171647	0.169436	0.168762	0.165713	0.164201	0.162521	0.160397	0.158774	0.156841	0.155503	0.153133	0.151331	0.149574	0.147919	0.146344	0.144542	0.142347	0.140675	0.138586	0.136738	0.134818	0.133632	0.131525	0.130318	0.128896	0.128889	0.128422	0.128131	0.128021	0.127863	0.127578	0.127577	0.127492	0.127743	0.127456	0.127708
VS-210113-42C	42	no	no	0.204703	0.204035	0.203702	0.203195	0.20519	0.203469	0.203075	0.202933	0.202943	0.202516	0.202078	0.202448	0.202946	0.201275	0.201233	0.200237	0.199933	0.199956	0.198881	0.198372	0.197887	0.197946	0.196906	0.197527	0.196111	0.196154	0.195653	0.194658	0.194831	0.194193	0.193635	0.193845	0.19284	0.192107	0.191591	0.191196	0.190913	0.190667	0.190224	0.188834	0.189033	0.189116	0.187049	0.187286	0.186802	0.185762
VS-210113-42C	42	no	WT	0.205699	0.205363	0.205143	0.204772	0.204328	0.204688	0.204472	0.204009	0.204371	0.202589	0.202393	0.201858	0.202243	0.200585	0.19993	0.199196	0.198295	0.198876	0.197433	0.196616	0.196259	0.195786	0.195893	0.194281	0.193916	0.193426	0.19326	0.191645	0.191342	0.191125	0.190744	0.190296	0.189442	0.19011	0.188515	0.188058	0.187652	0.18731	0.186781	0.185401	0.184854	0.185171	0.183656	0.183269	0.182733	0.182281
VS-210113-42C	42	no	R301A	0.210514	0.21072	0.209941	0.208853	0.207995	0.206941	0.205695	0.204622	0.203208	0.202013	0.200717	0.199438	0.198157	0.196703	0.195591	0.194046	0.192222	0.191723	0.189483	0.187394	0.186667	0.185859	0.183001	0.181354	0.179829	0.17841	0.176797	0.175141	0.173676	0.17199	0.170243	0.168702	0.167075	0.165913	0.164109	0.162815	0.161719	0.159938	0.158031	0.156698	0.155128	0.153648	0.153239	0.151006	0.14984	0.148437
VS-201210-sb-42C	42	ssDNA	no	0.202571	0.200879	0.201095	0.201279	0.201623	0.201895	0.201288	0.199719	0.197901	0.197645	0.19745	0.198809	0.197816	0.19781	0.197508	0.197528	0.197377	0.197049	0.19672	0.197324	0.196258	0.196932	0.196597	0.196304	0.196667	0.19598	0.196148	0.195146	0.189583	0.189104	0.18881	0.188361	0.187569	0.18792	0.187048	0.186845	0.186576	0.18678	0.186283	0.185852	0.185414	0.18534	0.185064	0.185129	0.184353	0.184594
VS-201210-sb-42C	42	ssDNA	WT	0.196741	0.189562	0.186782	0.184419	0.182213	0.17954	0.176662	0.172783	0.168983	0.166373	0.164545	0.162	0.160026	0.15771	0.156332	0.15383	0.151899	0.149678	0.147989	0.146113	0.14431	0.142497	0.140569	0.139084	0.137148	0.135564	0.134011	0.1328	0.131077	0.128952	0.128646	0.126195	0.125479	0.124837	0.124291	0.124395	0.1247	0.12511	0.124965	0.124537	0.124427	0.124642	0.124906	0.124445	0.124354	0.124947
VS-201210-sb-42C	42	ssDNA	R301A	0.202305	0.195085	0.192903	0.191552	0.190172	0.188825	0.185526	0.181844	0.178191	0.175946	0.173946	0.171747	0.175025	0.167619	0.165304	0.163335	0.161006	0.159019	0.156157	0.161276	0.152793	0.150042	0.148081	0.146442	0.143861	0.141328	0.139092	0.136908	0.135384	0.132821	0.13146	0.131915	0.131319	0.130421	0.131042	0.131255	0.131165	0.131096	0.130541	0.140226	0.130748	0.130793	0.130482	0.130476	0.130686	0.130537
VS-201211-sb-42C	42	ssDNA	no	0.201754	0.19879	0.199113	0.199435	0.199775	0.200057	0.19908	0.19826	0.197253	0.195933	0.195056	0.194317	0.19456	0.193563	0.19342	0.193188	0.193392	0.192772	0.192293	0.192325	0.191827	0.191663	0.191136	0.19052	0.193331	0.19066	0.190023	0.190171	0.189229	0.188919	0.18874	0.189494	0.188569	0.188675	0.187637	0.188168	0.187198	0.186824	0.18675	0.186889	0.186099	0.18557	0.185061	0.185238	0.184911	0.184726
VS-201211-sb-42C	42	ssDNA	WT	0.1974	0.189801	0.186928	0.185013	0.182316	0.18022	0.177913	0.174495	0.171647	0.167014	0.165106	0.161565	0.160033	0.158987	0.157092	0.153673	0.152095	0.149875	0.148724	0.14679	0.14447	0.143553	0.141655	0.139749	0.141526	0.137324	0.136266	0.134079	0.131582	0.129644	0.128432	0.131333	0.126144	0.125191	0.12445	0.123953	0.124312	0.124723	0.123434	0.12416	0.124387	0.123355	0.123121	0.123834	0.124392	0.123062
VS-201211-sb-42C	42	ssDNA	R301A	0.195004	0.189109	0.187289	0.185736	0.183979	0.182123	0.179748	0.176974	0.173597	0.170879	0.1679	0.16561	0.163369	0.161241	0.159087	0.15764	0.155021	0.152662	0.151008	0.14862	0.146456	0.143879	0.141952	0.140008	0.137699	0.135654	0.133696	0.132441	0.129385	0.127527	0.126464	0.126811	0.126127	0.126066	0.12636	0.126146	0.126222	0.126321	0.125862	0.126077	0.125661	0.125894	0.125977	0.125635	0.125925	0.125752
VS-210113-42C	42	ssDNA	no	0.209057	0.210261	0.20968	0.20976	0.210015	0.20957	0.209363	0.209856	0.209144	0.208316	0.208663	0.208318	0.20855	0.207548	0.207271	0.20655	0.206556	0.205963	0.205691	0.204824	0.204049	0.204111	0.20336	0.202736	0.202228	0.201547	0.201246	0.201068	0.200534	0.199634	0.199097	0.198928	0.197787	0.197591	0.197249	0.196667	0.195906	0.196025	0.195287	0.194674	0.19615	0.19397	0.193434	0.19289	0.192541	0.19283
VS-210113-42C	42	ssDNA	WT	0.202215	0.201698	0.20018	0.199319	0.197596	0.196299	0.194331	0.191912	0.189807	0.187027	0.184551	0.183028	0.181241	0.178619	0.176354	0.174781	0.173069	0.171605	0.169123	0.166969	0.16539	0.163833	0.161898	0.160357	0.158494	0.15671	0.155158	0.15364	0.152191	0.15076	0.149093	0.147254	0.146035	0.144737	0.143864	0.142492	0.140609	0.140054	0.13803	0.136788	0.135435	0.134179	0.132812	0.132491	0.130571	0.12923
VS-210113-42C	42	ssDNA	R301A	0.206268	0.204737	0.202732	0.200872	0.199185	0.197601	0.195417	0.193404	0.191773	0.189665	0.18774	0.185958	0.184043	0.18181	0.179164	0.177235	0.175276	0.172933	0.170845	0.168488	0.166726	0.164259	0.16246	0.160059	0.157913	0.155723	0.154011	0.151879	0.149665	0.147958	0.145714	0.14346	0.141985	0.140314	0.137881	0.135937	0.134255	0.132492	0.130723	0.128983	0.126996	0.125585	0.125346	0.124768	0.124853	0.124575
VS-210113-42C	42	dsDNA	no	0.211937	0.213123	0.213524	0.213832	0.213671	0.213669	0.213998	0.213784	0.213131	0.212716	0.212547	0.212091	0.211822	0.211507	0.211738	0.210309	0.210088	0.209509	0.209177	0.209029	0.208131	0.207637	0.207254	0.206909	0.207487	0.206349	0.205982	0.205767	0.204944	0.204137	0.203478	0.202744	0.202402	0.202246	0.201941	0.20148	0.200877	0.200934	0.201053	0.19925	0.198501	0.198697	0.199969	0.197825	0.197139	0.196724
VS-210113-42C	42	dsDNA	WT	0.213892	0.214323	0.214402	0.21433	0.214243	0.213499	0.21219	0.21232	0.211446	0.211028	0.209769	0.208849	0.209557	0.209385	0.207229	0.206479	0.205503	0.204595	0.204301	0.203262	0.202744	0.201594	0.201157	0.200797	0.199644	0.199378	0.197984	0.197437	0.197124	0.19574	0.195322	0.194706	0.193442	0.193132	0.192254	0.191935	0.190965	0.190289	0.190061	0.188903	0.188251	0.187807	0.186881	0.186189	0.186313	0.185109
VS-210113-42C	42	dsDNA	R301A	0.21088	0.210085	0.208559	0.207213	0.205605	0.204254	0.202144	0.200424	0.198627	0.197206	0.195841	0.193376	0.192312	0.1893	0.187789	0.185312	0.183921	0.182163	0.180109	0.17798	0.176435	0.174631	0.172745	0.170487	0.168582	0.168015	0.165095	0.163389	0.161432	0.159531	0.157723	0.155932	0.153933	0.152404	0.150511	0.14889	0.147545	0.14588	0.144039	0.143897	0.14054	0.138916	0.137332	0.136153	0.134074	0.132778
VS-210114-42C	42	dsDNA	no	0.21415	0.215574	0.214416	0.214081	0.214052	0.213547	0.213903	0.213482	0.213301	0.213373	0.212708	0.212122	0.212415	0.212002	0.211614	0.211102	0.211182	0.210213	0.210052	0.209565	0.209125	0.20877	0.208215	0.208219	0.207658	0.206629	0.206634	0.206102	0.20534	0.205272	0.204527	0.204525	0.20413	0.203297	0.203406	0.202557	0.202046	0.201448	0.200685	0.200497	0.200411	0.199638	0.199297	0.198848	0.197753	0.197553
VS-210114-42C	42	dsDNA	WT	0.215736	0.215834	0.213418	0.212921	0.212111	0.211621	0.210698	0.210664	0.210107	0.209751	0.208983	0.208848	0.20827	0.207459	0.206841	0.20668	0.20601	0.205009	0.204326	0.203876	0.202627	0.20197	0.201252	0.200359	0.199831	0.199364	0.197874	0.197386	0.196679	0.196295	0.19539	0.194499	0.194084	0.193848	0.192279	0.191721	0.190647	0.190573	0.189578	0.188933	0.188574	0.187883	0.187105	0.186304	0.186177	0.185197
VS-210114-42C	42	dsDNA	R301A	0.218482	0.217229	0.215995	0.214837	0.213063	0.211885	0.21047	0.209446	0.20777	0.207105	0.204543	0.203132	0.201655	0.200033	0.198708	0.197958	0.195444	0.193442	0.192283	0.18955	0.188222	0.186207	0.184502	0.183137	0.180635	0.178952	0.177583	0.176469	0.174248	0.172918	0.171387	0.169084	0.167257	0.166443	0.165272	0.162179	0.160922	0.159229	0.157375	0.15579	0.154085	0.152778	0.151243	0.149285	0.147647	0.14645
[truncated: 137 more columns]

## Sheet: summary
Temperature (°C)	25						37						42
DNA	no		ssDNA		dsDNA		no		ssDNA		dsDNA		no		ssDNA		dsDNA
RadA	WT	R301A	WT	R301A	WT	R301A	WT	R301A	WT	R301A	WT	R301A	WT	R301A	WT	R301A	WT	R301A
VS-201124-sb-37C							0.00113148	0.00390801	0.00492396	0.00603627
VS-201126-sb-37C							0.000484307	0.00398594	0.00604284	0.00614143
VS-201130-sb-37C							0.000586782	0.00528482	0.00603305	0.00403826
VS-201201-sb-25C	0.0028806	0.00371566	0.00413419	0.00370008
VS-201210-sb-25C	0.00127174	0.00186007	0.00308569	0.00208175
VS-201210-sb-42C													7.62986e-05	0.0027437	0.00314499	0.00381814
VS-201211-sb-42C													-5.33456e-05	0.00316416	0.00340268	0.00381839
VS-201216-sb-25C	0.00104078	0.00177717	0.00253466	0.00203342
VS-210108-sb-25C	0.000867659		0.00230027
VS-210108-db-25C	0.000936216	0.00161179			0.00108328	0.00144923
VS-210113-25C					0.00127575	0.001996
VS-210113-37C											0.000211606	0.00257578
VS-210113-42C													0.000174063	0.00211617	0.00226096	0.00314627	0.000422195	0.00270605
VS-210114-25C					0.00120146	0.00181711
VS-210114-37C											0.000576227	0.00238174
VS-210114-42C																	0.000457544	0.00238508
VS-210210-37C								0.00197715		0.00344657	0.000209714	0.00244147
Mean Absorbance/min	0.0013994	0.00224117	0.0030137	0.00260509	0.00118683	0.00175411	0.000734188	0.00378898	0.00566662	0.00491563	0.000332516	0.00246633	6.5672e-05	0.00267467	0.00293621	0.00359427	0.000439869	0.00254556
SD Absorbance/min	0.000842042	0.000988394	0.000816321	0.000948604	9.70678e-05	0.000278776	0.000347855	0.00136299	0.000643178	0.00137675	0.000211063	9.93803e-05	0.000114076	0.000527392	0.000598807	0.000387977	2.49962e-05	0.000226956
Mean µM ATP/min/µM RadA	5.93755	9.50913	12.7869	11.0532	5.03563	7.44258	3.11511	16.0764	24.043	20.8567	1.41084	10.4645	0.278641	11.3484	12.4581	15.2502	1.86633	10.8006
SD µM ATP/min/µM RadA	3.57273	4.19368	3.46359	4.02486	0.411852	1.18283	1.47592	5.78308	2.72896	5.84145	0.895523	0.421664	0.484017	2.23769	2.54069	1.64616	0.106057	0.962959
Molar extinction coefficient:	6220	M^(-1).cm^(-1)
Reaction volume:	40	µL
well diameter:	6.35	mm
RadA concentration:	0.3	µM
