# Supplementary material for: Structural insights into the mechanism of DNA branch migration during homologous recombination in bacteria
Source: EMBO J. 2024 Oct 18;43(23):6180–98. doi: 10.1038/s44318-024-00264-5 (PMC11612176; doi:10.1038/s44318-024-00264-5)
Supplement: Supplementary file 5 — Source data Fig. 5 [file 44318_2024_264_MOESM5_ESM.zip › SourceData/Figure5/5D/DNA-unwinding.xlsx]

## Sheet: data-description
DNA unwinding reactions start with the manual addition of RadA to the reaction mix. The delay between RadA addition and fluorescence measurements start is estimated to be of about 2.5 minutes. The rawdata sheet contains the fluorescence intensities for individual experiments over time (with the first fluorescence measurement being set at 2.5 minutes). The summary sheet contains the mean DNA unwin…

## Sheet: rawdata
Experiment ID	fluo-210120-run2		Experiment ID	fluo-210120-run3		Experiment ID	fluo-210120-run3		Experiment ID	fluo-210120-run4		Experiment ID	fluo-210120-run4		Experiment ID	fluo-210120-run5
RadA	WT		RadA	WT		RadA	R301A		RadA	WT		RadA	R301A		RadA	WT
ATP	no		ATP	yes		ATP	yes		ATP	yes		ATP	yes		ATP	no
Time (min)	Fluorescence (CPS/µA)		Time (min)	Fluorescence (CPS/µA)		Time (min)	Fluorescence (CPS/µA)		Time (min)	Fluorescence (CPS/µA)		Time (min)	Fluorescence (CPS/µA)		Time (min)	Fluorescence (CPS/µA)
2.5	1285.92		2.5	1037.71		2.5	775.99		2.5	984.423		2.5	673.641		2.5	2826.77
2.58358	1273.26		2.58358	1009.72		2.58358	728.033		2.58358	1012		2.58358	675.871		2.58358	2818.69
2.66715	1258.11		2.66717	1012.07		2.66717	754.988		2.66717	1024.67		2.66717	669.211		2.66717	2850.25
2.75073	1288.93		2.75075	1020.03		2.75075	724.209		2.75075	1014.2		2.75075	668.757		2.75075	2864.43
2.83432	1269.24		2.83408	988.382		2.83408	739.998		2.83408	1009.24		2.83408	667.647		2.83408	2794.75
2.91788	1295.25		2.91767	1007.55		2.91767	749.282		2.91767	1011.9		2.91767	641.994		2.91767	2782.5
3.00172	1324.56		3.00125	1022.71		3.00125	718.363		3.00125	999.016		3.00125	666.513		3.00125	2771.54
3.0853	1232.43		3.08483	1030.28		3.08483	739.604		3.08483	1019.77		3.08483	635.589		3.08483	2742.56
3.16888	1256.78		3.16842	1031.09		3.16842	743.01		3.16842	1029.19		3.16842	631.494		3.16842	2762.62
3.25245	1223.7		3.25198	1024.96		3.25198	734.946		3.25198	1023.62		3.25198	639.812		3.25198	2725.83
3.33603	1221.31		3.33557	1105.73		3.33557	730.298		3.33557	1022.58		3.33557	645.051		3.33557	2690.64
3.41962	1309.09		3.4189	1064.96		3.4189	729.202		3.4189	1059.57		3.4189	642.293		3.4189	2757.4
3.50318	1208.39		3.50248	1027.23		3.50248	722.441		3.50248	1073.76		3.50248	635.943		3.50248	2739.19
3.58677	1304.99		3.58607	1093.72		3.58607	721.952		3.58607	1068.62		3.58607	632.538		3.58607	2764.4
3.67033	1260.71		3.66965	1092.77		3.66965	739.139		3.66965	1080.77		3.66965	649.135		3.66965	2683.23
3.75392	1258.26		3.75323	1101.53		3.75323	713.877		3.75323	1124.47		3.75323	612.574		3.75323	2675.91
3.8375	1252.54		3.83682	1119.49		3.83682	720.101		3.83682	1088.5		3.83682	678.456		3.83682	2670.98
3.92107	1278.24		3.9204	1120.46		3.9204	718.189		3.9204	1106.59		3.9204	669.603		3.9204	2727.24
4.00465	1273.3		4.00398	1156.03		4.00398	745.011		4.00398	1128.13		4.00398	664.057		4.00398	2710.75
4.08822	1253.05		4.08757	1194.82		4.08757	733.709		4.08757	1139.37		4.08757	641.786		4.08757	2658.07
4.1718	1229.48		4.17115	1191.96		4.17115	750.582		4.17115	1157.13		4.17115	657.665		4.17115	2708.24
4.25538	1219.09		4.25473	1162.94		4.25473	740.219		4.25473	1183.41		4.25473	649.96		4.25473	2617.2
4.33897	1259.16		4.3383	1200.91		4.3383	745.924		4.3383	1203.96		4.3383	653.912		4.3383	2640.45
4.42255	1244.29		4.42188	1227.78		4.42188	725.643		4.42188	1233.26		4.42188	651.387		4.42188	2665.28
4.50613	1251.97		4.50573	1247.03		4.50573	736.38		4.50573	1228.44		4.50573	662.314		4.50573	2641.1
4.5897	1279.94		4.58932	1285.74		4.58932	721.849		4.58932	1246.71		4.58932	653.329		4.58932	2712.31
4.67353	1252.4		4.6729	1270.94		4.6729	737.662		4.6729	1272.02		4.6729	662.306		4.6729	2646.17
4.75712	1250.27		4.75648	1340.4		4.75648	764.693		4.75648	1250.95		4.75648	648.91		4.75648	2674.15
4.8407	1260.2		4.84007	1298.26		4.84007	750.263		4.84007	1253.97		4.84007	665.803		4.84007	2630.28
4.92427	1266.31		4.92365	1331.9		4.92365	723.001		4.92365	1295.64		4.92365	617.583		4.92365	2690.03
5.00785	1280.1		5.00723	1364.66		5.00723	725.968		5.00723	1340.19		5.00723	673.51		5.00723	2639.66
5.09142	1264.72		5.09082	1383.76		5.09082	748.794		5.09082	1290.67		5.09082	653.843		5.09082	2658.69
5.175	1276.72		5.1744	1427.64		5.1744	735.291		5.1744	1336.45		5.1744	660.131		5.1744	2662.69
5.25858	1270.67		5.25798	1377.39		5.25798	739.299		5.25798	1386.27		5.25798	661.275		5.25798	2668.03
5.34215	1244.3		5.34157	1398.75		5.34157	759.032		5.34157	1367.77		5.34157	644.835		5.34157	2664.82
5.42573	1271.37		5.42515	1442.32		5.42515	749.233		5.42515	1387.35		5.42515	668.812		5.42515	2700.89
5.50932	1256.35		5.50873	1447.26		5.50873	757.339		5.50873	1379.73		5.50873	663.753		5.50873	2679.44
5.59288	1227.18		5.59232	1467.46		5.59232	744.488		5.59232	1417.36		5.59232	657.708		5.59232	2623.92
5.67647	1265.74		5.6759	1484.26		5.6759	754.094		5.6759	1422.9		5.6759	657.247		5.6759	2735.35
5.76005	1207.04		5.75947	1534.19		5.75947	756.55		5.75947	1444.98		5.75947	670.688		5.75947	2720.98
5.84362	1257.42		5.84305	1552.63		5.84305	772.683		5.84305	1476.63		5.84305	675.656		5.84305	2666.82
5.9272	1283.15		5.92663	1529.61		5.92663	745.776		5.92663	1453.29		5.92663	666.43		5.92663	2647.92
6.01077	1249.82		6.01023	1546.33		6.01023	785.559		6.01023	1494.71		6.01023	664.865		6.01023	2656.68
6.09435	1271.62		6.09382	1560.14		6.09382	740.032		6.09382	1501.86		6.09382	650.679		6.09382	2690.72
6.17793	1247.66		6.17715	1590.89		6.17715	747.588		6.17715	1549.23		6.17715	671.286		6.17715	2619.21
6.26152	1287.31		6.26073	1565.35		6.26073	726.989		6.26073	1500.02		6.26073	684.998		6.26073	2621.94
6.34508	1244.85		6.34432	1670.42		6.34432	739.03		6.34432	1538.41		6.34432	680.606		6.34432	2638.48
6.42892	1267.85		6.4279	1640.65		6.4279	763.816		6.4279	1610.66		6.4279	659.207		6.4279	2613.34
6.5125	1250.95		6.51148	1680.5		6.51148	751.891		6.51148	1593.34		6.51148	663.337		6.51148	2671.08
6.59608	1221.14		6.59507	1700.26		6.59507	746.226		6.59507	1584.16		6.59507	701.62		6.59507	2620.93
6.67967	1255.88		6.67865	1679.92		6.67865	766.949		6.67865	1622.22		6.67865	657.789		6.67865	2633.06
6.76323	1306.09		6.76223	1783.29		6.76223	777.665		6.76223	1612.89		6.76223	683.442		6.76223	2661.2
6.84682	1238.64		6.84582	1734.39		6.84582	737.773		6.84582	1673.78		6.84582	685.27		6.84582	2639.37
6.93038	1255.25		6.92938	1743.17		6.92938	739.702		6.92938	1687.63		6.92938	672.457		6.92938	2701.4
7.01397	1256.25		7.01298	1704.91		7.01298	731.071		7.01298	1734.09		7.01298	676.022		7.01298	2655.56
7.09755	1233.34		7.09657	1801.31		7.09657	747.973		7.09657	1726.64		7.09657	684.366		7.09657	2693.73
7.18113	1275.11		7.18015	1822		7.18015	775.685		7.18015	1710.94		7.18015	684.547		7.18015	2694.87
7.26472	1247.01		7.26375	1854.47		7.26375	767.017		7.26375	1696		7.26375	683.903		7.26375	2706.89
7.34828	1251.64		7.34733	1821.05		7.34733	772.084		7.34733	1701		7.34733	684.263		7.34733	2659.12
7.43187	1248.78		7.43092	1858.33		7.43092	776.722		7.43092	1736.3		7.43092	704.051		7.43092	2692.71
7.51545	1269.39		7.5145	1884.85		7.5145	758.943		7.5145	1770.92		7.5145	671.57		7.5145	2701.26
7.59903	1231.32		7.59808	1852.26		7.59808	763.554		7.59808	1789.39		7.59808	675.211		7.59808	2645.36
7.68262	1275.47		7.68167	1925.17		7.68167	766.418		7.68167	1840.2		7.68167	702.075		7.68167	2695.12
7.76618	1240.86		7.76552	1920.81		7.76552	789.912		7.76552	1843.31		7.76552	702.015		7.76552	2655.49
7.84977	1251.36		7.8491	1996.12		7.8491	781.32		7.8491	1850.87		7.8491	693.19		7.8491	2692.16
7.93335	1261.16		7.93268	2012.39		7.93268	767.477		7.93268	1876.53		7.93268	678.717		7.93268	2699.72
8.01692	1227.2		8.01627	1987.67		8.01627	756.966		8.01627	1873.88		8.01627	704.193		8.01627	2737.25
8.1005	1240.01		8.09985	1991.16		8.09985	751.81		8.09985	1844.99		8.09985	681.482		8.09985	2697.25
8.18408	1269.91		8.18343	2014.87		8.18343	770.401		8.18343	1924.64		8.18343	700.061		8.18343	2644.63
8.26767	1268.38		8.26702	2010.55		8.26702	802.976		8.26702	1887.49		8.26702	707.057		8.26702	2598.29
8.35125	1273.39		8.3506	2051.71		8.3506	781.044		8.3506	1907.12		8.3506	725.391		8.3506	2717.73
8.43482	1264.71		8.43443	2046.55		8.43443	772.764		8.43443	1937.24		8.43443	728.874		8.43443	2645.31
8.5184	1228.13		8.51802	2130.42		8.51802	775.977		8.51802	1972.03		8.51802	722.364		8.51802	2748.07
8.60198	1231.7		8.6016	2104.18		8.6016	781.119		8.6016	1956.62		8.6016	704.213		8.6016	2704.32
8.68555	1241.19		8.68518	2164.12		8.68518	799.814		8.68518	1990.69		8.68518	709.766		8.68518	2665.68
8.76913	1248.97		8.76877	2143.87		8.76877	781.93		8.76877	1992.69		8.76877	729.365		8.76877	2675.77
8.85272	1246.13		8.85235	2145.81		8.85235	771.818		8.85235	1981.36		8.85235	713.935		8.85235	2646.96
8.9363	1289.65		8.93593	2169.38		8.93593	756.723		8.93593	2007.48		8.93593	716.648		8.93593	2657.06
9.01987	1278.11		9.01952	2220.96		9.01952	775.633		9.01952	2045.98		9.01952	689.508		9.01952	2626.47
9.10345	1272.7		9.1031	2156.53		9.1031	781.103		9.1031	2016.3		9.1031	719.367		9.1031	2697.54
9.18703	1279.69		9.1867	2250.93		9.1867	782.183		9.1867	2059.9		9.1867	728.666		9.1867	2678.46
9.2706	1260.25		9.27027	2227.26		9.27027	805.072		9.27027	2070		9.27027	723.34		9.27027	2708.62
9.35418	1253.34		9.35385	2250.94		9.35385	797.03		9.35385	2070.39		9.35385	695.102		9.35385	2690.83
9.43777	1211.37		9.43768	2272.43		9.43768	806.04		9.43768	2120.3		9.43768	715.009		9.43768	2616.12
9.52135	1253.96		9.52103	2320.34		9.52103	787.372		9.52103	2143.28		9.52103	716.06		9.52103	2663.84
9.60492	1226.68		9.60462	2338.37		9.60462	785.41		9.60462	2197.2		9.60462	705.368		9.60462	2690.51
9.6885	1241.66		9.6882	2313.91		9.6882	806.235		9.6882	2188.62		9.6882	707.816		9.6882	2694.68
9.77208	1213.49		9.77178	2353.79		9.77178	769.184		9.77178	2160.85		9.77178	703.631		9.77178	2665.46
9.85565	1249.61		9.85535	2307.18		9.85535	824.06		9.85535	2135.54		9.85535	715.873		9.85535	2708.7
9.93923	1236.45		9.93893	2416.33		9.93893	794.042		9.93893	2163.31		9.93893	769.036		9.93893	2684.48
10.0228	1257.41		10.0225	2438.08		10.0225	761.432		10.0225	2244.04		10.0225	765.262		10.0225	2674.74
10.1064	1239.1		10.1061	2392.84		10.1061	823.692		10.1061	2199.9		10.1061	740.952		10.1061	2734.38
10.19	1272.07		10.1897	2481.12		10.1897	770.73		10.1897	2272.27		10.1897	718.204		10.1897	2742.18
10.2736	1243.98		10.2733	2465.83		10.2733	823.877		10.2733	2280.9		10.2733	722.692		10.2733	2720.52
10.3571	1285.78		10.3568	2475.1		10.3568	820.47		10.3568	2275.33		10.3568	716.85		10.3568	2634.16
10.4407	1259.64		10.4404	2504.57		10.4404	769.539		10.4404	2310.95		10.4404	703.522		10.4404	2686.08
10.5243	1240.84		10.524	2458.64		10.524	780.414		10.524	2339.13		10.524	746.052		10.524	2686.11
10.6079	1219.71		10.6076	2536.8		10.6076	793.905		10.6076	2282.94		10.6076	754.146		10.6076	2679.59
10.6917	1290.07		10.6912	2558.05		10.6912	807.834		10.6912	2326.09		10.6912	737.332		10.6912	2708.77
10.7753	1209.06		10.7747	2507.39		10.7747	807.398		10.7747	2331.05		10.7747	777.005		10.7747	2718.04
10.8589	1250.58		10.8583	2603.91		10.8583	818.359		10.8583	2344.52		10.8583	719.053		10.8583	2640.43
10.9424	1284		10.9419	2542.7		10.9419	821.578		10.9419	2390.27		10.9419	720.09		10.9419	2661.1
11.026	1242.37		11.0255	2564.99		11.0255	792.588		11.0255	2346.39		11.0255	740.255		11.0255	2744.3
11.1096	1221.77		11.1091	2573.78		11.1091	784.804		11.1091	2379.79		11.1091	760.44		11.1091	2663.05
11.1932	1253.27		11.1927	2632.37		11.1927	800.16		11.1927	2403.3		11.1927	761.171		11.1927	2713.85
11.2767	1239.37		11.2762	2633.29		11.2762	809.257		11.2762	2447.24		11.2762	761.433		11.2762	2669.66
11.3603	1275.23		11.3598	2632.76		11.3598	773.286		11.3598	2436.15		11.3598	749.418		11.3598	2669.85
11.4439	1243.21		11.4434	2677.78		11.4434	810.106		11.4434	2447.83		11.4434	777.118		11.4434	2682.17
11.5275	1261.15		11.527	2695.51		11.527	819.648		11.527	2389.21		11.527	751.868		11.527	2730.86
11.6111	1266.74		11.6106	2718.29		11.6106	831.18		11.6106	2423.93		11.6106	727.515		11.6106	2666.98
11.6946	1274.67		11.6942	2699.31		11.6942	837.585		11.6942	2493.08		11.6942	749.132		11.6942	2646.33
11.7782	1261.51		11.7777	2767.93		11.7777	805.818		11.7777	2557.78		11.7777	720.862		11.7777	2655.01
11.8618	1283.6		11.8613	2742.96		11.8613	812.447		11.8613	2570.6		11.8613	772.904		11.8613	2681.44
11.9454	1282.13		11.9449	2839.44		11.9449	837.176		11.9449	2563.79		11.9449	773.635		11.9449	2721.65
12.029	1279.1		12.0285	2802.8		12.0285	827.124		12.0285	2535.48		12.0285	778.273		12.0285	2652.46
12.1125	1277.68		12.1121	2859.38		12.1121	830.21		12.1121	2600.09		12.1121	750.822		12.1121	2678.42
12.1961	1255.48		12.1957	2891.32		12.1957	806.263		12.1957	2576.73		12.1957	754.735		12.1957	2658.18
12.2797	1275.91		12.2792	2840.76		12.2792	820.12		12.2792	2571.39		12.2792	772.01		12.2792	2725.26
12.3633	1252.68		12.3628	2838.81		12.3628	806.482		12.3628	2638.24		12.3628	743.362		12.3628	2662.89
12.4468	1267.36		12.4464	2852.24		12.4464	876.384		12.4464	2613.76		12.4464	776.84		12.4464	2731.93
12.5304	1288.68		12.53	2934.29		12.53	832.005		12.53	2673.79		12.53	750.127		12.53	2663.78
12.614	1268.62		12.6136	2903.56		12.6136	801.046		12.6136	2657.71		12.6136	741.375		12.6136	2710.38
12.6976	1248.89		12.6972	2906.3		12.6972	812.046		12.6972	2649.38		12.6972	780.041		12.6972	2683.15
12.7812	1272		12.7807	2956.39		12.7807	824.155		12.7807	2716.36		12.7807	742.126		12.7807	2699.52
12.8647	1272.33		12.8643	2985.56		12.8643	818.755		12.8643	2723.89		12.8643	788.812		12.8643	2726.42
12.9483	1289.01		12.9479	2964.05		12.9479	841.867		12.9479	2692.53		12.9479	776.951		12.9479	2700.78
13.0319	1249.68		13.0315	3019.17		13.0315	849.044		13.0315	2764		13.0315	752.689		13.0315	2636.14
13.1155	1260.47		13.1151	2967.27		13.1151	815.612		13.1151	2813.44		13.1151	782.079		13.1151	2712.33
13.199	1258.76		13.1987	3072.02		13.1987	805.515		13.1987	2808.04		13.1987	802.831		13.1987	2679.95
13.2826	1250.01		13.2822	3017.71		13.2822	850.518		13.2822	2754.45		13.2822	772.634		13.2822	2694.16
13.3661	1265.1		13.3658	3047.91		13.3658	845.212		13.3658	2791.99		13.3658	773.417		13.3658	2692.52
13.4497	1249.45		13.4494	3076.92		13.4494	810.423		13.4494	2811.46		13.4494	762.197		13.4494	2721.49
13.5333	1286.25		13.533	3084.06		13.533	841.12		13.533	2807.73		13.533	762.459		13.533	2697.54
13.6168	1244.47		13.6166	3118.81		13.6166	837.685		13.6166	2821.69		13.6166	775.834		13.6166	2715.47
13.7004	1233.18		13.7002	3126.11		13.7002	829.849		13.7002	2858.15		13.7002	754.705		13.7002	2679.46
13.784	1253.82		13.7837	3187.43		13.7837	809.622		13.7837	2910.94		13.7837	765.387		13.7837	2738.4
13.8676	1242.42		13.8673	3194.17		13.8673	826.554		13.8673	2873.9		13.8673	762.34		13.8673	2734.28
13.9512	1273.83		13.9509	3191.29		13.9509	841.62		13.9509	2860.61		13.9509	787.826		13.9509	2695.01
14.0348	1288.19		14.0345	3214.15		14.0345	837.241		14.0345	2891.73		14.0345	794.351		14.0345	2685.88
14.1183	1258.15		14.1181	3187.23		14.1181	854.848		14.1181	2967.33		14.1181	813.208		14.1181	2690.78
14.2021	1291.14		14.2017	3164.78		14.2017	831.559		14.2017	2900.6		14.2017	787.36		14.2017	2636.43
14.2857	1293.94		14.2852	3237.62		14.2852	835.063		14.2852	2989.8		14.2852	770.707		14.2852	2661.07
14.3693	1258.59		14.3689	3185.58		14.3689	858.757		14.3689	2963.02		14.3689	799.247		14.3689	2666.99
14.4529	1250.55		14.4524	3247.53		14.4524	855.372		14.4524	2960.21		14.4524	783.56		14.4524	2663.6
14.5365	1268.34		14.536	3263.87		14.536	838.165		14.536	2978.81		14.536	775.209		14.536	2721.19
14.62	1302.93		14.6196	3303.9		14.6196	843.367		14.6196	2961.69		14.6196	834.145		14.6196	2662.97
14.7036	1229.63		14.7029	3273.62		14.7029	843.216		14.7029	3000.93		14.7029	807.825		14.7029	2739.41
14.7874	1227.46		14.7865	3279.03		14.7865	872.291		14.7865	2988.53		14.7865	808.19		14.7865	2771.11
14.8713	1258.77		14.8701	3341.21		14.8701	841.228		14.8701	3042.22		14.8701	814.596		14.8701	2657.65
14.9549	1256.37		14.9537	3380.36		14.9537	802.095		14.9537	3047.78		14.9537	808.475		14.9537	2682.54
15.0384	1263.68		15.0373	3363.03		15.0373	857.197		15.0373	3054.89		15.0373	779.596		15.0373	2723.86
15.122	1269.73		15.1206	3406.08		15.1206	826.418		15.1206	3085.56		15.1206	818.129		15.1206	2662.72
15.2056	1245.11		15.2042	3384.75		15.2042	848.989		15.2042	3048.29		15.2042	800.966		15.2042	2722.47
15.2892	1265.87		15.2878	3472.34		15.2878	879.122		15.2878	3136.35		15.2878	786.891		15.2878	2704.43
15.3727	1282.7		15.3713	3380.1		15.3713	866.979		15.3713	3056.78		15.3713	789.451		15.3713	2705.11
15.4563	1247.04		15.4549	3548.73		15.4549	879.628		15.4549	3074.09		15.4549	816.873		15.4549	2722.25
15.5402	1235.65		15.5385	3470.36		15.5385	838.543		15.5385	3120.18		15.5385	771.882		15.5385	2663.55
15.6237	1278.92		15.6314	3515.74		15.6314	846.533		15.6314	3137.2		15.6314	784.968		15.6314	2646.94
15.7073	1270.74		15.7149	3502.03		15.7149	848.951		15.7149	3152.97		15.7149	814.504		15.7149	2712.83
15.7909	1290.72		15.7983	3545.25		15.7983	848.82		15.7983	3249.73		15.7983	805.747		15.7983	2734.05
15.8745	1278.68		15.8819	3520.55		15.8819	872.542		15.8819	3147.71		15.8819	810.712		15.8819	2736.46
15.9581	1251.25		15.9654	3591.91		15.9654	870.591		15.9654	3199.38		15.9654	787.322		15.9654	2760.45
16.0416	1298.95		16.049	3546.45		16.049	835.417		16.049	3176.48		16.049	817.397		16.049	2726.02
16.1252	1295.68		16.1326	3603.01		16.1326	853.302		16.1326	3224.6		16.1326	772.749		16.1326	2704.35
16.2088	1246.2		16.2162	3635.58		16.2162	860.086		16.2162	3204.94		16.2162	814.315		16.2162	2668.58
16.2924	1229.84		16.2998	3624.12		16.2998	876.766		16.2998	3277.7		16.2998	835.047		16.2998	2690.33
16.3759	1286		16.3834	3646.9		16.3834	855.251		16.3834	3328.07		16.3834	825.371		16.3834	2734.72
16.4595	1231.63		16.4669	3679.94		16.4669	857.823		16.4669	3275.65		16.4669	820.749		16.4669	2690.37
16.5431	1301.57		16.5506	3616.43		16.5506	890.355		16.5506	3279.63		16.5506	792.868		16.5506	2722.77
16.6267	1231.7		16.6341	3741.14		16.6341	882.006		16.6341	3273.34		16.6341	813.642		16.6341	2721.52
16.7103	1246.43		16.7177	3693.86		16.7177	859.272		16.7177	3215.76		16.7177	807.183		16.7177	2741.9
16.7938	1254.74		16.8015	3648.11		16.8015	896.1		16.8015	3272.66		16.8015	808.175		16.8015	2747.73
16.8774	1250.12		16.8851	3599.98		16.8851	884.716		16.8851	3266.39		16.8851	820.35		16.8851	2716.02
16.961	1284.05		16.9687	3728.53		16.9687	893.337		16.9687	3326.93		16.9687	824.663		16.9687	2667.02
17.0446	1302.32		17.0523	3742.34		17.0523	873.607		17.0523	3370.11		17.0523	806.68		17.0523	2714.53
17.1282	1303.18		17.1359	3745.82		17.1359	868.339		17.1359	3365.36		17.1359	832.743		17.1359	2722.97
17.2117	1269.44		17.2195	3761.57		17.2195	845.049		17.2195	3379.17		17.2195	801.686		17.2195	2632.29
17.2952	1284.06		17.3031	3756		17.3031	902.433		17.3031	3461.09		17.3031	823.527		17.3031	2698.35
17.3788	1263.39		17.3867	3786.11		17.3867	872.723		17.3867	3404.15		17.3867	832.907		17.3867	2678.75
17.4627	1289.36		17.4702	3824.29		17.4702	879.159		17.4702	3456.86		17.4702	810.487		17.4702	2729.32
17.5463	1276.96		17.5538	3740.9		17.5538	895.186		17.5538	3377.41		17.5538	848.559		17.5538	2723.55
17.6298	1284.39		17.6374	3795.97		17.6374	893.887		17.6374	3425.37		17.6374	817.612		17.6374	2739.38
17.7134	1276.37		17.721	3911.11		17.721	853.367		17.721	3483.06		17.721	835.695		17.721	2702.45
17.797	1293.89		17.8046	3907.92		17.8046	848.502		17.8046	3486.25		17.8046	811.966		17.8046	2763.97
17.8806	1282.48		17.8882	3862.19		17.8882	886.747		17.8882	3489.98		17.8882	818.854		17.8882	2720.91
17.9642	1264.3		17.9718	3962.05		17.9718	916.875		17.9718	3484.11		17.9718	851.22		17.9718	2700.43
18.0477	1211.99		18.0553	3855.51		18.0553	866.721		18.0553	3500.02		18.0553	845.205		18.0553	2733.13
18.1313	1293.95		18.1389	3953.96		18.1389	872.458		18.1389	3487.72		18.1389	825.755		18.1389	2759.64
18.2149	1275.03		18.2225	3886.52		18.2225	858.157		18.2225	3507.91		18.2225	809.505		18.2225	2725.06
18.2985	1284.25		18.3061	3958.38		18.3061	902.815		18.3061	3549.2		18.3061	821.412		18.3061	2747.18
18.382	1272.48		18.3897	4000.2		18.3897	875.809		18.3897	3593.64		18.3897	818.446		18.3897	2757.74
18.4656	1269.45		18.4733	3985.44		18.4733	862.686		18.4733	3557.84		18.4733	859.489		18.4733	2679.79
18.5492	1288.94		18.5568	4002.33		18.5568	901.533		18.5568	3655.59		18.5568	836.388		18.5568	2712.28
18.6328	1289.16		18.6402	4079.91		18.6402	868.374		18.6402	3603.26		18.6402	830.759		18.6402	2707.45
18.7164	1253.29		18.7238	4102.11		18.7238	914.439		18.7238	3630.9		18.7238	834.666		18.7238	2717.06
18.7999	1289.88		18.8073	4127.15		18.8073	872.516		18.8073	3607.81		18.8073	851.956		18.8073	2782.83
18.8835	1304.96		18.8909	3991.75		18.8909	895.496		18.8909	3568.98		18.8909	809.368		18.8909	2705.72
18.9671	1272.4		18.9745	4060.86		18.9745	891.105		18.9745	3615.35		18.9745	843.753		18.9745	2731.78
19.0507	1307.15		19.0581	4025.98		19.0581	871.601		19.0581	3618.13		19.0581	832.433		19.0581	2707.33
19.1343	1308.94		19.1417	4154.18		19.1417	886.682		19.1417	3649.35		19.1417	831.305		19.1417	2721.97
19.2178	1293.12		19.2253	4094.68		19.2253	877.349		19.2253	3672.7		19.2253	820.145		19.2253	2721.28
19.3014	1272.76		19.3088	4111.9		19.3088	902.784		19.3088	3695.5		19.3088	852.965		19.3088	2727.32
19.385	1244.23		19.3924	4216.24		19.3924	893.156		19.3924	3709.58		19.3924	826.287		19.3924	2691.7
19.4686	1287.45		19.476	4230.42		19.476	897.558		19.476	3799.25		19.476	834.479		19.476	2721.64
19.5522	1288.37		19.5596	4128.56		19.5596	944.508		19.5596	3750.39		19.5596	849.973		19.5596	2690.39
19.6357	1288.61		19.6432	4252.65		19.6432	904.827		19.6432	3744.57		19.6432	815.821		19.6432	2694.77
19.7193	1305.77		19.7268	4147.28		19.7268	900.086		19.7268	3721.12		19.7268	848.675		19.7268	2713.17
19.8029	1286.06		19.8103	4206.48		19.8103	907.523		19.8103	3752.22		19.8103	846.118		19.8103	2756.95
19.8865	1255.43		19.8939	4172.44		19.8939	910.699		19.8939	3791.16		19.8939	863.885		19.8939	2735.97
19.9701	1235.74		19.9775	4235.09		19.9775	917.46		19.9775	3856.18		19.9775	850.478		19.9775	2739.76
20.0536	1299.27		20.0611	4319.21		20.0611	869.694		20.0611	3894.26		20.0611	854.218		20.0611	2740.3
20.1372	1245.64		20.1447	4236.26		20.1447	881.105		20.1447	3887.61		20.1447	856.307		20.1447	2703.06
20.2208	1258.96		20.2283	4245.04		20.2283	926.209		20.2283	3829.23		20.2283	871.539		20.2283	2727.3
20.3043	1304.81		20.3118	4317.76		20.3118	883.845		20.3118	3827.08		20.3118	834.136		20.3118	2694.73
20.3879	1287.75		20.3954	4291.93		20.3954	882.819		20.3954	3871.41		20.3954	854.364		20.3954	2693.66
20.4715	1253.53		20.479	4428.67		20.479	903.005		20.479	3873.88		20.479	855.237		20.479	2707.96
20.5551	1270.15		20.5626	4374.19		20.5626	883.161		20.5626	3901.74		20.5626	875.697		20.5626	2807.12
20.6387	1282.95		20.6462	4404.71		20.6462	889.955		20.6462	3872.06		20.6462	870.186		20.6462	2725.6
20.7222	1283.75		20.7298	4363.24		20.7298	912.981		20.7298	3923.73		20.7298	863.545		20.7298	2763.09
20.8058	1269.24		20.8134	4434.41		20.8134	928.206		20.8134	3931.05		20.8134	852.008		20.8134	2744.73
20.8894	1269.59		20.897	4284.43		20.897	887.828		20.897	3901.67		20.897	881.024		20.897	2791.46
20.973	1280.48		20.9806	4426.97		20.9806	888.846		20.9806	3891.81		20.9806	881.782		20.9806	2715.5
21.0565	1295.86		21.0641	4443.67		21.0641	934.131		21.0641	3938.51		21.0641	863.18		21.0641	2749.16
21.1401	1248.06		21.1477	4394.91		21.1477	929.631		21.1477	3880.68		21.1477	862.656		21.1477	2750.81
21.2237	1277.45		21.2313	4457.3		21.2313	937.669		21.2313	3973.95		21.2313	846.976		21.2313	2775.26
21.3073	1240.44		21.3146	4449.22		21.3146	926.201		21.3146	3980.78		21.3146	886.444		21.3146	2718.87
21.3909	1291.98		21.3982	4376.25		21.3982	908.825		21.3982	3992.52		21.3982	877.808		21.3982	2798.22
21.4744	1291.4		21.4818	4471.79		21.4818	928.265		21.4818	3953.78		21.4818	862.825		21.4818	2710.91
21.558	1270.87		21.5654	4472.81		21.5654	917.882		21.5654	3996.69		21.5654	906.508		21.5654	2712.35
21.6416	1260.11		21.649	4504.54		21.649	922.106		21.649	4010.66		21.649	846.961		21.649	2739.84
21.7252	1293.44		21.7326	4542.3		21.7326	905.562		21.7326	4016.65		21.7326	876.853		21.7326	2675.87
21.8088	1277.49		21.8164	4560.77		21.8164	916.793		21.8164	4103.43		21.8164	860.178		21.8164	2728.28
21.8924	1260.66		21.9	4585.85		21.9	913.72		21.9	4076.64		21.9	876.843		21.9	2704.89
21.9759	1235.34		21.9836	4610		21.9836	913.605		21.9836	4112.59		21.9836	861.933		21.9836	2742.63
22.0595	1280.21		22.0672	4656.5		22.0672	911.995		22.0672	4111.37		22.0672	863.081		22.0672	2642.73
22.1431	1294.9		22.1508	4632.6		22.1508	906.12		22.1508	4126.83		22.1508	862.439		22.1508	2697.26
22.2267	1286.53		22.2343	4567.04		22.2343	886.914		22.2343	4096.79		22.2343	872.386		22.2343	2759.94
22.3102	1287.46		22.3179	4628.18		22.3179	930.002		22.3179	4163.75		22.3179	845.883		22.3179	2720.11
22.3938	1292		22.4015	4679.1		22.4015	952.718		22.4015	4142.31		22.4015	892.068		22.4015	2768.47
22.4774	1309.26		22.4851	4670.99		22.4851	925.753		22.4851	4122.69		22.4851	890.702		22.4851	2725.28
22.561	1254.24		22.5687	4627.72		22.5687	905.251		22.5687	4152.67		22.5687	860.371		22.5687	2781.68
22.6446	1247.23		22.6523	4717.36		22.6523	941.811		22.6523	4152.08		22.6523	876.106		22.6523	2753.89
22.7281	1303.9		22.7358	4711.03		22.7358	932.943		22.7358	4089.09		22.7358	890.243		22.7358	2752.29
22.8117	1313.37		22.8194	4721.08		22.8194	914.076		22.8194	4184.46		22.8194	846.023		22.8194	2739.25
22.8953	1244.79		22.903	4742.63		22.903	931.838		22.903	4093.82		22.903	835.035		22.903	2780.7
22.9789	1269.95		22.9866	4791.79		22.9866	893.963		22.9866	4224.04		22.9866	852.31		22.9866	2761.79
23.0624	1286.64		23.0702	4791.71		23.0702	920.062		23.0702	4249.4		23.0702	864.458		23.0702	2758.38
23.146	1271.04		23.1538	4780.62		23.1538	944.55		23.1538	4237.53		23.1538	890.72		23.1538	2704
23.2296	1253.15		23.2373	4848.48		23.2373	908.324		23.2373	4239.29		23.2373	846.948		23.2373	2741.02
23.3132	1298.35		23.3212	4718.27		23.3212	901.206		23.3212	4305.93		23.3212	877.071		23.3212	2708.68
23.3968	1256.83		23.4048	4827.78		23.4048	949.318		23.4048	4294.52		23.4048	883.723		23.4048	2791.67
23.4803	1232.49		23.4884	4773.04		23.4884	947.907		23.4884	4297.89		23.4884	875.423		23.4884	2742.59
23.5639	1308.99		23.572	4904.21		23.572	912.4		23.572	4226.97		23.572	888.574		23.572	2732.67
23.6475	1260.98		23.6555	4830.92		23.6555	923.083		23.6555	4247.03		23.6555	885.446		23.6555	2790.35
23.7311	1311.99		23.7391	4888.99		23.7391	929.342		23.7391	4317.21		23.7391	880.886		23.7391	2754.48
23.8147	1265.39		23.8227	4873.81		23.8227	901.137		23.8227	4342.52		23.8227	909.24		23.8227	2756.74
23.8982	1288.9		23.9063	4862.65		23.9063	905.273		23.9063	4280.7		23.9063	898.845		23.9063	2663.27
23.9818	1274.52		23.9899	4931.1		23.9899	905.932		23.9899	4322.02		23.9899	898.032		23.9899	2770.34
24.0654	1276.85		24.0735	4931.08		24.0735	914.791		24.0735	4389.79		24.0735	865.703		24.0735	2755.94
24.149	1309.66		24.157	4854.18		24.157	938.387		24.157	4423.45		24.157	908.114		24.157	2784.83
24.2325	1301.64		24.2407	4984.84		24.2407	918.352		24.2407	4326.07		24.2407	893.309		24.2407	2724.72
24.3161	1329.72		24.3242	4866.16		24.3242	918.678		24.3242	4334.39		24.3242	879.348		24.3242	2721.65
24.3997	1285.31		24.4078	4958.36		24.4078	915.919		24.4078	4393.07		24.4078	872.172		24.4078	2725.79
24.4833	1286.25		24.4914	4929.14		24.4914	945.747		24.4914	4352.22		24.4914	902.965		24.4914	2754.84
24.5669	1274.61		24.575	4958.26		24.575	919.63		24.575	4446.37		24.575	905.251		24.575	2733.86
24.6504	1301.29		24.6583	4941.74		24.6583	950.789		24.6583	4386.94		24.6583	895.426		24.6583	2755.93
24.734	1289.65		24.7419	4955.33		24.7419	940.737		24.7419	4435.97		24.7419	886.011		24.7419	2810.6
24.8176	1301.49		24.8255	5005.45		24.8255	934.527		24.8255	4460.75		24.8255	914.455		24.8255	2780.67
24.9012	1304.14		24.9091	5069.8		24.9091	966.036		24.9091	4476.32		24.9091	873.087		24.9091	2767.67
24.9848	1259.35		24.9926	5017.44		24.9926	945.802		24.9926	4438.58		24.9926	925.926		24.9926	2763.75
25.0683	1274.45		25.0762	5008.4		25.0762	916.887		25.0762	4461.33		25.0762	905.638		25.0762	2792.23
25.1519	1267.03		25.1598	5080.16		25.1598	936.098		25.1598	4464.05		25.1598	924.186		25.1598	2740.27
25.2355	1300.86		25.2434	5090.96		25.2434	939.764		25.2434	4492.27		25.2434	884.901		25.2434	2714.93
25.3191	1290.18		25.327	5208.38		25.327	947.993		25.327	4522.25		25.327	861.585		25.327	2775.06
25.4027	1301.25		25.4106	5134.09		25.4106	941.723		25.4106	4527.62		25.4106	906.224		25.4106	2799.16
25.4862	1305.56		25.4941	5133.21		25.4941	960.047		25.4941	4494.91		25.4941	907.847		25.4941	2738.27
25.5698	1291.31		25.5778	5125.02		25.5778	950.377		25.5778	4526.14		25.5778	913.519		25.5778	2742.29
25.6534	1329.81		25.6613	5114.19		25.6613	933.086		25.6613	4542.21		25.6613	885.867		25.6613	2796.94
25.737	1342.47		25.7449	5238.75		25.7449	961.688		25.7449	4581.69		25.7449	856.945		25.7449	2758.18
25.8206	1263.38		25.8282	5143.77		25.8282	896.964		25.8282	4587.32		25.8282	867.934		25.8282	2748.34
25.9041	1266.9		25.9118	5136.7		25.9118	967.913		25.9118	4570.26		25.9118	892.311		25.9118	2726.02
25.9877	1296.79		25.9954	5259.29		25.9954	950.778		25.9954	4582.2		25.9954	904.233		25.9954	2792.9
26.0713	1303.72		26.079	5196.8		26.079	942.051		26.079	4569.57		26.079	903.369		26.079	2770.36
26.1549	1317.11		26.1626	5261.89		26.1626	960.206		26.1626	4612.3		26.1626	898.194		26.1626	2808.32
26.2385	1261.15		26.2462	5215.49		26.2462	942.455		26.2462	4655.14		26.2462	902.878		26.2462	2747.53
26.3223	1305.47		26.3297	5225.48		26.3297	948.319		26.3297	4598.38		26.3297	907.189		26.3297	2784.48
26.4059	1329.13		26.4133	5281.2		26.4133	913.284		26.4133	4608.72		26.4133	900.628		26.4133	2782.32
26.4895	1272.52		26.4969	5269.14		26.4969	949.569		26.4969	4692.19		26.4969	942.213		26.4969	2766.31
26.573	1295.36		26.5805	5298.46		26.5805	948.97		26.5805	4675.37		26.5805	907.218		26.5805	2731.24
26.6566	1316.81		26.6641	5397.11		26.6641	942.351		26.6641	4722.31		26.6641	889.945		26.6641	2767.33
26.7402	1269.66		26.7477	5387.75		26.7477	934.595		26.7477	4668.88		26.7477	926.344		26.7477	2730.93
26.8238	1344.79		26.831	5296.63		26.831	927.917		26.831	4731.61		26.831	931.385		26.831	2822.95
26.9073	1320.26		26.9146	5367.2		26.9146	958.574		26.9146	4730.14		26.9146	911.672		26.9146	2816.29
26.9909	1309.44		26.9982	5333.97		26.9982	954.78		26.9982	4674.29		26.9982	878.317		26.9982	2710.22
27.0745	1342.67		27.0817	5450.49		27.0817	965.874		27.0817	4769.36		27.0817	911.088		27.0817	2736.51
27.1581	1300.56		27.1653	5434.74		27.1653	971.16		27.1653	4708.63		27.1653	902.977		27.1653	2778.24
27.2416	1295.56		27.2487	5378.93		27.2487	1021.34		27.2487	4743.04		27.2487	873.518		27.2487	2737.49
27.3252	1295.48		27.3323	5451.65		27.3323	943.378		27.3323	4818.11		27.3323	898.002		27.3323	2749.97
27.4088	1291.58		27.4158	5389.04		27.4158	925.468		27.4158	4837.04		27.4158	895.714		27.4158	2750.52
27.4924	1305.37		27.4994	5387.58		27.4994	984.36		27.4994	4777.8		27.4994	900.02		27.4994	2776.83
27.5759	1329.86		27.583	5421.01		27.583	937.961		27.583	4780.55		27.583	901.738		27.583	2788.33
27.6595	1276.71		27.6666	5495.03		27.6666	967.801		27.6666	4880.07		27.6666	929.941		27.6666	2776.14
27.7431	1332.85		27.7502	5499.8		27.7502	948.677		27.7502	4776.85		27.7502	935.273		27.7502	2769.94
27.8267	1290.6		27.8338	5497.84		27.8338	976.571		27.8338	4827.82		27.8338	886.43		27.8338	2768.75
27.9103	1301.53		27.9174	5464		27.9174	996.081		27.9174	4864.55		27.9174	902.094		27.9174	2773.52
27.9939	1304.49		28.0009	5454.41		28.0009	950.048		28.0009	4849.87		28.0009	926.457		28.0009	2765.09
28.0774	1330.62		28.0845	5639.53		28.0845	965.029		28.0845	4845.18		28.0845	916.827		28.0845	2768.51
28.161	1279.01		28.1681	5507.47		28.1681	973.336		28.1681	4874.38		28.1681	917.563		28.1681	2779.57
28.2446	1259.92		28.2517	5528.72		28.2517	953.799		28.2517	4819.98		28.2517	931.868		28.2517	2795.84
28.3282	1288.25		28.335	5604.8		28.335	951.146		28.335	4850.51		28.335	879.627		28.335	2797.51
28.4117	1295.8		28.4186	5613.94		28.4186	983.953		28.4186	4893.26		28.4186	877.623		28.4186	2754.37
28.4953	1252.95		28.5022	5629.64		28.5022	941.434		28.5022	4906.09		28.5022	919.395		28.5022	2720.39
28.5789	1265.78		28.5858	5550.75		28.5858	972.035		28.5858	4876.91		28.5858	919.185		28.5858	2741.33
28.6625	1328.88		28.6694	5614.95		28.6694	991.617		28.6694	4905.93		28.6694	895.348		28.6694	2781.4
28.7461	1277.44		28.7529	5608.59		28.7529	937.479		28.7529	4880.24		28.7529	934.469		28.7529	2802.6
28.8296	1288.4		28.8365	5638.5		28.8365	915.483		28.8365	4952.58		28.8365	920.427		28.8365	2752.59
28.9132	1305.04		28.9201	5675.37		28.9201	967.991		28.9201	4913.38		28.9201	921.823		28.9201	2768.51
28.9968	1321.41		29.0037	5663.54		29.0037	945.757		29.0037	4898.06		29.0037	971.994		29.0037	2781.56
29.0804	1295.61		29.0873	5566.92		29.0873	994.12		29.0873	5012.48		29.0873	890.658		29.0873	2797.79
29.1639	1279.15		29.1709	5669.58		29.1709	969.679		29.1709	5044.12		29.1709	922.841		29.1709	2734.3
29.2475	1317.43		29.2544	5656.04		29.2544	959.76		29.2544	5022.8		29.2544	918.946		29.2544	2751.53
29.3311	1267.05		29.3383	5676.18		29.3383	983.673		29.3383	4951.48		29.3383	936.544		29.3383	2801.41
29.4147	1266.25		29.4219	5671.93		29.4219	960.183		29.4219	5041.22		29.4219	931.94		29.4219	2753.08
29.4983	1312.57		29.5055	5751.16		29.5055	955.938		29.5055	5037.49		29.5055	926.928		29.5055	2817.68
29.5818	1261.11		29.5891	5701.91		29.5891	977.534		29.5891	5060.58		29.5891	953.3		29.5891	2783.38
29.6654	1298.06		29.6726	5733.16		29.6726	963.336		29.6726	4960.48		29.6726	918.608		29.6726	2820.93
29.749	1287.98		29.7562	5751.5		29.7562	986.538		29.7562	5044.76		29.7562	935.48		29.7562	2775.96
29.8326	1299.2		29.8398	5679.04		29.8398	964.709		29.8398	5001.02		29.8398	936.679		29.8398	2704.54
29.9162	1270.24		29.9234	5731.9		29.9234	957.031		29.9234	5092.24		29.9234	942.233		29.9234	2750.86
29.9997	1283.14		30.007	5856.26		30.007	993.542		30.007	5128.71		30.007	937.642		30.007	2762.89
30.0833	1300.25		30.0906	5826.99		30.0906	981.218		30.0906	5159.5		30.0906	916.417		30.0906	2750.76
30.1669	1328.75		30.1741	5785.68		30.1741	949.981		30.1741	5207.29		30.1741	961.501		30.1741	2761.82
30.2505	1305.85		30.2577	5820.24		30.2577	979.565		30.2577	5006.63		30.2577	940.147		30.2577	2765.99
30.334	1345.27		30.3413	5747.21		30.3413	988.868		30.3413	5205.34		30.3413	928.208		30.3413	2789.68
30.4176	1278.3		30.4249	5916.38		30.4249	1023.04		30.4249	5074.45		30.4249	965.238		30.4249	2781.17
30.5012	1310.72		30.5087	5884.97		30.5087	979.834		30.5087	5078.78		30.5087	950.351		30.5087	2735.27
30.5848	1316.61		30.5923	5836.78		30.5923	981.04		30.5923	5172.41		30.5923	909.971		30.5923	2826.02
30.6684	1298.88		30.6759	5908.13		30.6759	970.506		30.6759	5069.3		30.6759	945.965		30.6759	2826.85
30.7519	1286.03		30.7592	5877.69		30.7592	978.476		30.7592	5164.11		30.7592	946.476		30.7592	2793.1
30.8355	1254.35		30.8428	5812.69		30.8428	977.366		30.8428	5282.41		30.8428	963.78		30.8428	2767.86
30.9191	1309.74		30.9264	5971.14		30.9264	973.888		30.9264	5158.74		30.9264	963.723		30.9264	2746.83
31.0027	1340.71		31.01	5974.24		31.01	1015.02		31.01	5301.31		31.01	912.483		31.01	2791.67
31.0862	1338.29		31.0936	5926.45		31.0936	971.278		31.0936	5179.27		31.0936	947.51		31.0936	2797.93
31.1698	1334.62		31.1772	5965.08		31.1772	968.85		31.1772	5242.7		31.1772	933.603		31.1772	2776.71
31.2534	1331.14		31.2607	5962.4		31.2607	977.034		31.2607	5224.8		31.2607	922.456		31.2607	2778.75
31.337	1291.94		31.3443	5969.17		31.3443	967.243		31.3443	5207.46		31.3443	944.341		31.3443	2739.3
31.4206	1300.58		31.4279	6049.45		31.4279	1000.81		31.4279	5247.83		31.4279	918.109		31.4279	2769.59
31.5041	1289.95		31.5115	5962.45		31.5115	988.384		31.5115	5316.7		31.5115	909.46		31.5115	2753.84
31.5877	1306.66		31.5951	6045.01		31.5951	1003.46		31.5951	5208.16		31.5951	946.274		31.5951	2758.15
31.6713	1295.48		31.6787	6019.81		31.6787	992.414		31.6787	5243.19		31.6787	954.34		31.6787	2789.1
31.7549	1327.04		31.762	6015.53		31.762	998.968		31.762	5366.26		31.762	905.644		31.762	2751.46
31.8385	1310.34		31.8456	5969.12		31.8456	1034.4		31.8456	5314.23		31.8456	960.897		31.8456	2745.21
31.922	1307.22		31.9291	6058.35		31.9291	1015.1		31.9291	5369		31.9291	952.651		31.9291	2778.95
32.0056	1299.88		32.0128	6001.51		32.0128	992.524		32.0128	5362.2		32.0128	929.915		32.0128	2748.31
32.0892	1336.09		32.0963	6065.91		32.0963	977.633		32.0963	5302.57		32.0963	950.023		32.0963	2781.94
32.1728	1291.25		32.1799	5995.51		32.1799	1013.96		32.1799	5311.67		32.1799	933.089		32.1799	2759.59
32.2563	1294.24		32.2635	6101.22		32.2635	985.077		32.2635	5408.05		32.2635	945.317		32.2635	2796.58
32.3399	1290.21		32.3471	6108.26		32.3471	990.035		32.3471	5345.14		32.3471	926.329		32.3471	2806.41
32.4235	1301.7		32.4309	6109.28		32.4309	994.786		32.4309	5308.93		32.4309	955.262		32.4309	2769.2
32.5071	1329.92		32.5145	6196.06		32.5145	1001.77		32.5145	5365.58		32.5145	935.515		32.5145	2714.22
32.5907	1270.92		32.5979	6110.15		32.5979	996.74		32.5979	5344.41		32.5979	925.709		32.5979	2778.35
32.6742	1322.78		32.6814	6180.94		32.6814	1005.76		32.6814	5364.19		32.6814	930.735		32.6814	2772.51
32.7581	1325.95		32.765	6212.67		32.765	1002.28		32.765	5371.6		32.765	951.568		32.765	2784
32.8417	1274.57		32.8486	6270.32		32.8486	997.661		32.8486	5472.52		32.8486	971.804		32.8486	2836.91
32.9252	1310.26		32.9322	6202.97		32.9322	991.869		32.9322	5476.28		32.9322	949.792		32.9322	2796.71
33.0088	1300.88		33.0158	6253.29		33.0158	1014.35		33.0158	5453.31		33.0158	959.912		33.0158	2741.49
33.0924	1319.46		33.0994	6307.41		33.0994	993.103		33.0994	5405.71		33.0994	931.186		33.0994	2765
33.176	1309.18		33.1827	6263.66		33.1827	991.596		33.1827	5433.72		33.1827	940.316		33.1827	2789.65
33.2595	1310.62		33.2663	6253.17		33.2663	1004.99		33.2663	5483.03		33.2663	938.793		33.2663	2775.13
33.3431	1300.59		33.3499	6244.31		33.3499	1008.13		33.3499	5410.7		33.3499	920.531		33.3499	2782.76
33.4267	1282.84		33.4335	6329.54		33.4335	1013.95		33.4335	5490.96		33.4335	918.799		33.4335	2787.01
33.5103	1288.61		33.517	6196.25		33.517	977.803		33.517	5459.44		33.517	935.266		33.517	2798.69
33.5939	1295.89		33.6006	6236.71		33.6006	975.445		33.6006	5471.92		33.6006	935.814		33.6006	2774.79
33.6775	1294.54		33.6842	6299.27		33.6842	1009.43		33.6842	5461.64		33.6842	961.559		33.6842	2779.99
33.761	1276.37		33.7678	6259.72		33.7678	1025.33		33.7678	5545.69		33.7678	922.106		33.7678	2830.63
33.8446	1343.16		33.8514	6296.06		33.8514	1008.41		33.8514	5489.12		33.8514	984.857		33.8514	2766.2
33.9282	1309.02		33.935	6271.42		33.935	1050.15		33.935	5523.78		33.935	934.076		33.935	2802.85
34.0118	1284.54		34.0185	6373.81		34.0185	1006.38		34.0185	5520.26		34.0185	932.794		34.0185	2775.38
34.0954	1335.28		34.1021	6386.42		34.1021	1022.09		34.1021	5606.08		34.1021	925.874		34.1021	2831.19
34.1789	1307.93		34.1857	6450.21		34.1857	1012.8		34.1857	5587.93		34.1857	921.019		34.1857	2753.54
34.2625	1343.42		34.2693	6404.3		34.2693	1019.65		34.2693	5573.6		34.2693	929.749		34.2693	2780.77
34.3461	1329.71		34.3529	6366.94		34.3529	1028.84		34.3529	5672.66		34.3529	978.894		34.3529	2858.71
34.4297	1316.71		34.4365	6380.4		34.4365	1008.26		34.4365	5635.19		34.4365	950.188		34.4365	2814.62
34.5132	1300.93		34.52	6481.95		34.52	974.418		34.52	5575.48		34.52	961.507		34.52	2824.1
34.5968	1369.05		34.6036	6381.2		34.6036	1039.91		34.6036	5619.22		34.6036	963.663		34.6036	2779.43
34.6804	1325.05		34.6872	6472.28		34.6872	1016.77		34.6872	5661.21		34.6872	965.337		34.6872	2841.45
34.764	1300.61		34.7708	6447.25		34.7708	999.697		34.7708	5548.89		34.7708	962.443		34.7708	2811.54
34.8475	1336.27		34.8544	6511.57		34.8544	1027.99		34.8544	5623.91		34.8544	926.016		34.8544	2762.42
34.9311	1331.91		34.9379	6401.19		34.9379	1011.58		34.9379	5642.24		34.9379	937.654		34.9379	2746.49
35.0147	1343.66		35.0215	6394.33		35.0215	1030.79		35.0215	5743		35.0215	968.638		35.0215	2818.78
35.0983	1326.97		35.1051	6456.77		35.1051	1006.36		35.1051	5676.36		35.1051	951.494		35.1051	2820.03
35.1819	1323.62		35.1887	6341.16		35.1887	1035.75		35.1887	5673.92		35.1887	961.906		35.1887	2779.3
35.2654	1317.97		35.2723	6477.01		35.2723	1007.01		35.2723	5740.48		35.2723	979.247		35.2723	2770.22
35.349	1283.81		35.3559	6608.47		35.3559	1015.64		35.3559	5704.14		35.3559	939.7		35.3559	2824.57
35.4326	1337.58		35.4395	6489.24		35.4395	1006.87		35.4395	5730.39		35.4395	967.523		35.4395	2793.35
35.5162	1337.26		35.523	6538.26		35.523	1034.08		35.523	5761.7		35.523	953.047		35.523	2799.07
35.5998	1313.2		35.6066	6509.99		35.6066	1046.1		35.6066	5730.81		35.6066	975.998		35.6066	2833.71
35.6833	1323.17		35.6902	6513.97		35.6902	1012.24		35.6902	5779.17		35.6902	957.031		35.6902	2814.84
35.7669	1290.87		35.7738	6487.63		35.7738	990.934		35.7738	5718.87		35.7738	953.799		35.7738	2851.62
35.8505	1326.13		35.8574	6581.88		35.8574	1039.86		35.8574	5808.29		35.8574	962.769		35.8574	2753.93
35.934	1336.72		35.9409	6576.19		35.9409	994.911		35.9409	5742.85		35.9409	999.252		35.9409	2746.48
36.0176	1301.45		36.0245	6610.66		36.0245	989.419		36.0245	5744.87		36.0245	977.237		36.0245	2776
36.1012	1294.36		36.1081	6636.9		36.1081	1043.13		36.1081	5796.5		36.1081	949.564		36.1081	2798.3
36.1848	1324.03		36.1917	6578.52		36.1917	1043.47		36.1917	5758.38		36.1917	973.736		36.1917	2799.63
36.2684	1289.78		36.2753	6658.11		36.2753	991.007		36.2753	5717.63		36.2753	960.275		36.2753	2783.62
36.352	1325.1		36.3586	6744.09		36.3586	1025.19		36.3586	5836.86		36.3586	970.368		36.3586	2775.08
36.4355	1343.46		36.4422	6761.91		36.4422	1044.77		36.4422	5778.45		36.4422	990.227		36.4422	2762.77
36.5191	1332.89		36.5258	6679.64		36.5258	1033.75		36.5258	5821.97		36.5258	949.484		36.5258	2782.3
36.6027	1327.34		36.6094	6656.76		36.6094	1041.43		36.6094	5770.3		36.6094	991.898		36.6094	2814.35
36.6863	1315.38		36.693	6751.4		36.693	1046.96		36.693	5773		36.693	974.229		36.693	2833.01
36.7699	1277.74		36.7765	6769.14		36.7765	1000.84		36.7765	5840.34		36.7765	928.532		36.7765	2792.14
36.8535	1327.69		36.8601	6728.25		36.8601	1052		36.8601	5807.72		36.8601	962.466		36.8601	2764.51
36.937	1296.98		36.9437	6742.09		36.9437	1037.44		36.9437	5898.6		36.9437	951.048		36.9437	2863.81
37.0206	1328.43		37.0273	6679.74		37.0273	1024.63		37.0273	5843.02		37.0273	1001.32		37.0273	2786.57
37.1042	1247.55		37.1106	6733.69		37.1106	1014.61		37.1106	5830.39		37.1106	1004.5		37.1106	2794.62
37.1878	1314.77		37.1942	6764.21		37.1942	1039.58		37.1942	5813.73		37.1942	1013.99		37.1942	2838.48
37.2713	1302.19		37.2778	6773.8		37.2778	1059.92		37.2778	5882.71		37.2778	957.351		37.2778	2800.64
37.3549	1298.98		37.3614	6853.24		37.3614	1055.03		37.3614	5881.89		37.3614	952.502		37.3614	2863.3
37.4385	1313.26		37.4449	6727.52		37.4449	1023.73		37.4449	5913.75		37.4449	1012.62		37.4449	2822.25
37.5221	1322.37		37.5285	6755.24		37.5285	1019.8		37.5285	5886.3		37.5285	989.498		37.5285	2844.95
37.6057	1301.26		37.6124	6812.7		37.6124	1028.47		37.6124	5916.59		37.6124	978.966		37.6124	2774.99
37.6892	1312.28		37.6957	6741.56		37.6957	1015.39		37.6957	6008.37		37.6957	966.497		37.6957	2836.37
37.7728	1333.47		37.7793	6766.74		37.7793	1046.45		37.7793	5991.5		37.7793	973.264		37.7793	2832.02
37.8564	1366.81		37.8629	6851.86		37.8629	1027.95		37.8629	5903.07		37.8629	992.941		37.8629	2845.84
37.94	1310.64		37.9465	6899.9		37.9465	1033.36		37.9465	5991.69		37.9465	990.804		37.9465	2817.79
38.0236	1328.99		38.0301	6934.59		38.0301	1041.33		38.0301	6038.49		38.0301	998.813		38.0301	2813.67
38.1072	1314.28		38.1136	6801.42		38.1136	1012.37		38.1136	5890.77		38.1136	966.424		38.1136	2824.05
38.1907	1342.29		38.1972	6840.1		38.1972	1017.5		38.1972	6016.33		38.1972	1004.1		38.1972	2825.78
38.2743	1346.55		38.2808	6826.54		38.2808	1021.92		38.2808	5953.41		38.2808	960.91		38.2808	2779.31
38.3579	1345.42		38.3644	6878.62		38.3644	1038.66		38.3644	5975.46		38.3644	980.395		38.3644	2822.68
38.4415	1318.87		38.448	6863.66		38.448	1042.12		38.448	6024.01		38.448	963.896		38.448	2856.67
38.5251	1327.68		38.5316	6885.65		38.5316	1028.13		38.5316	5991.58		38.5316	972.684		38.5316	2807.41
38.6086	1315.32		38.6151	6908.76		38.6151	1010.11		38.6151	5991.92		38.6151	964.552		38.6151	2799.63
38.6922	1345.06		38.6987	6861.51		38.6987	1014.4		38.6987	6003.39		38.6987	979.088		38.6987	2811.12
38.7758	1322.76		38.7823	7012.69		38.7823	1056.98		38.7823	6046.74		38.7823	968.598		38.7823	2778.57
38.8594	1325.62		38.8659	6914.51		38.8659	1014.77		38.8659	6041.06		38.8659	996.057		38.8659	2794.95
38.943	1291.06		38.9495	6960.73		38.9495	1023.11		38.9495	6066.22		38.9495	982.829		38.9495	2781.93
39.0265	1349.46		39.0328	7040.59		39.0328	1026.67		39.0328	6050.72		39.0328	983.288		39.0328	2851.86
39.1101	1327.22		39.1164	7086.04		39.1164	1059.27		39.1164	5997.85		39.1164	999.527		39.1164	2807.47
39.1937	1342		39.2	6985.1		39.2	1037.09		39.2	6091.17		39.2	980.275		39.2	2794.16
39.2773	1395.06		39.2836	7084.17		39.2836	1020.62		39.2836	6102.65		39.2836	975.664		39.2836	2814.44
39.3609	1321.52		39.3672	7034.46		39.3672	997.458		39.3672	6128.43		39.3672	987.456		39.3672	2853.95
39.4445	1362.45		39.451	7062.31		39.451	1045.68		39.451	6144.41		39.451	979.499		39.451	2823.12
39.528	1343.52		39.5346	7137.02		39.5346	1041.71		39.5346	6041.76		39.5346	977.83		39.5346	2758.5
39.6116	1330.14		39.6179	7134.79		39.6179	1047.82		39.6179	6051.53		39.6179	981.905		39.6179	2779.01
39.6952	1329.4		39.7015	7082.3		39.7015	1062.93		39.7015	6127.49		39.7015	1003.31		39.7015	2778.3
39.7788	1313.43		39.7851	7053.11		39.7851	1030.13		39.7851	6113.56		39.7851	1016.48		39.7851	2840.23
39.8623	1353.83		39.8687	7080.57		39.8687	1051.4		39.8687	6123.14		39.8687	1010.09		39.8687	2801.69
39.9459	1287.79		39.9522	7124.82		39.9522	1062.7		39.9522	6171.99		39.9522	976.187		39.9522	2831.55
40.0295	1335.37		40.0358	7176.92		40.0358	1066.42		40.0358	6154.66		40.0358	976.017		40.0358	2798.89
40.1131	1343.05		40.1194	7087.54		40.1194	1068.41		40.1194	6106.96		40.1194	1050.46		40.1194	2793.83
40.1966	1334.57		40.203	7174.4		40.203	1042.39		40.203	6205.53		40.203	1001.6		40.203	2817.24
40.2802	1338.4		40.2866	7096.25		40.2866	1067.62		40.2866	6210.87		40.2866	1008.52		40.2866	2853.92
40.364	1341.7		40.3702	7118.2		40.3702	1059.02		40.3702	6192.49		40.3702	967.295		40.3702	2823.62
40.4476	1345.17		40.4537	7154.51		40.4537	1039.71		40.4537	6272.6		40.4537	1018.79		40.4537	2808.7
40.5312	1308.6		40.5374	7095.78		40.5374	1024.31		40.5374	6167.29		40.5374	1021.87		40.5374	2783.48
40.6148	1310.3		40.6209	7251.62		40.6209	1074.11		40.6209	6141.69		40.6209	998.811		40.6209	2862.01
40.6984	1284.18		40.7045	7246.15		40.7045	1095.39		40.7045	6275.99		40.7045	975.583		40.7045	2853.64
40.782	1319.1		40.7881	7152.43		40.7881	1054.77		40.7881	6333.8		40.7881	969.548		40.7881	2808.43
40.8655	1334.09		40.8717	7211.03		40.8717	1064.02		40.8717	6292.63		40.8717	944.845		40.8717	2838.2
40.9491	1313.01		40.9553	7302.62		40.9553	1017.28		40.9553	6253.15		40.9553	975.169		40.9553	2856.33
41.0327	1324.55		41.0389	7167.32		41.0389	1079.26		41.0389	6226.1		41.0389	1013.34		41.0389	2764.82
41.1163	1307.46		41.1224	7233.67		41.1224	1053.48		41.1224	6325		41.1224	972.853		41.1224	2815.13
41.1998	1282.53		41.206	7199.63		41.206	1063.69		41.206	6288.37		41.206	994.226		41.206	2793.25
41.2834	1316.46		41.2896	7244.95		41.2896	1055.74		41.2896	6266.38		41.2896	986.253		41.2896	2787.2
41.367	1341.6		41.3732	7286.68		41.3732	1096.61		41.3732	6350.51		41.3732	1018.7		41.3732	2806.82
41.4506	1343.85		41.4568	7277.53		41.4568	1084.71		41.4568	6321.19		41.4568	961.7		41.4568	2809.14
41.5342	1324.72		41.5404	7277.72		41.5404	1066.01		41.5404	6327.16		41.5404	946.461		41.5404	2831.15
41.6177	1327.77		41.6242	7291.38		41.6242	1047.84		41.6242	6366.78		41.6242	1002.46		41.6242	2792.12
41.7013	1349.22		41.7075	7226.36		41.7075	1061.39		41.7075	6265.23		41.7075	963.287		41.7075	2845.18
41.7849	1339.1		41.7911	7277.97		41.7911	1024.53		41.7911	6317.2		41.7911	997.322		41.7911	2815.5
41.8685	1312.22		41.8749	7344.44		41.8749	1076.09		41.8749	6337.21		41.8749	1033.38		41.8749	2833
41.9521	1301.68		41.9586	7279.66		41.9586	1049.6		41.9586	6304.51		41.9586	984.915		41.9586	2825.47
42.0357	1351.34		42.0421	7247.2		42.0421	1023.69		42.0421	6343.4		42.0421	1019.55		42.0421	2811.26
42.1192	1334.76		42.1257	7369.11		42.1257	1029.28		42.1257	6383.43		42.1257	992.5		42.1257	2709.89
42.2028	1331.7		42.2093	7278.78		42.2093	1048.1		42.2093	6420.39		42.2093	993.218		42.2093	2883.09
42.2864	1321.69		42.2929	7372.45		42.2929	1077.31		42.2929	6351.03		42.2929	974.77		42.2929	2856.97
42.37	1331.11		42.3762	7486.36		42.3762	1079.28		42.3762	6340.98		42.3762	985.662		42.3762	2796.41
42.4535	1303.78		42.4598	7409.4		42.4598	1056.93		42.4598	6346.25		42.4598	1015.56		42.4598	2791.88
42.5371	1333.94		42.5434	7412.46		42.5434	1097.91		42.5434	6436.9		42.5434	1008.76		42.5434	2792.98
42.6207	1336.21		42.627	7462.61		42.627	1070.48		42.627	6388.38		42.627	986.318		42.627	2829.34
42.7043	1315.72		42.7105	7370.33		42.7105	1055.77		42.7105	6536.38		42.7105	1031.45		42.7105	2752.71
42.7879	1304.94		42.7941	7528.32		42.7941	1046.6		42.7941	6462.8		42.7941	1023.94		42.7941	2856.22
42.8714	1308.64		42.8775	7449.39		42.8775	1053.69		42.8775	6487.3		42.8775	987.294		42.8775	2808.36
42.955	1390.6		42.9613	7536.41		42.9613	1042.76		42.9613	6405.51		42.9613	996.304		42.9613	2776.93
43.0386	1310.34		43.0449	7498.54		43.0449	1040.22		43.0449	6482.53		43.0449	989.661		43.0449	2830.28
43.1222	1342.08		43.1285	7451.49		43.1285	1044.98		43.1285	6460.97		43.1285	972.985		43.1285	2846.64
43.2058	1297.56		43.2121	7550.41		43.2121	1080.58		43.2121	6498.41		43.2121	998.18		43.2121	2854.85
43.2893	1319.75		43.2956	7535.43		43.2956	1069.77		43.2956	6500.93		43.2956	1003.14		43.2956	2830.54
43.3729	1402.78		43.3792	7429.7		43.3792	1055.88		43.3792	6541.74		43.3792	997.551		43.3792	2852.29
43.6643	1300.3		43.4628	7515.66		43.4628	1088.25		43.4628	6621.27		43.4628	1011.43		43.4628	2856.28
43.7479	1306.97		43.5464	7560.49		43.5464	1085.28		43.5464	6543.9		43.5464	1022.62		43.5464	2778.01
43.8315	1350.35		43.63	7541.17		43.63	1055.92		43.63	6486.32		43.63	971.083		43.63	2749.43
43.9151	1322		43.7136	7506.58		43.7136	1081.55		43.7136	6541.68		43.7136	957.445		43.7136	2885.55
43.9986	1349.79		43.7972	7624.22		43.7972	1051.8		43.7972	6522.43		43.7972	1014.06		43.7972	2801.25
44.0822	1329.13		43.8807	7644.6		43.8807	1052.39		43.8807	6523.8		43.8807	1023.33		43.8807	2828.94
44.1658	1348.28		43.9643	7629.84		43.9643	1069.31		43.9643	6481.2		43.9643	995.06		43.9643	2754.59
44.2494	1323.79		44.0479	7484.06		44.0479	1061.54		44.0479	6546.66		44.0479	1015.88		44.0479	2821.45
44.3329	1283.43		44.1315	7566.39		44.1315	1083.93		44.1315	6582.25		44.1315	1042.59		44.1315	2806.21
44.4165	1335.04		44.2151	7549.39		44.2151	1059.65		44.2151	6603.36		44.2151	989.36		44.2151	2809.61
44.5001	1292.73		44.2984	7609.66		44.2984	1072.73		44.2984	6633.22		44.2984	985.325		44.2984	2787.5
44.5837	1326.61		44.382	7558.85		44.382	1083.09		44.382	6627.75		44.382	1042.53		44.382	2878.01
44.6672	1337.84		44.4656	7580.66		44.4656	1070.58		44.4656	6561		44.4656	1001.17		44.4656	2876.95
44.7508	1342.9		44.5492	7594.29		44.5492	1098.33		44.5492	6589.91		44.5492	988.445		44.5492	2822.41
44.8344	1336.1		44.6328	7640.42		44.6328	1090.06		44.6328	6668.89		44.6328	1012		44.6328	2745.5
44.9179	1364.38		44.7163	7706.49		44.7163	1063.5		44.7163	6676.1		44.7163	1013.1		44.7163	2835.06
45.0015	1306.84		44.7999	7622.17		44.7999	1069.69		44.7999	6656.96		44.7999	1002.78		44.7999	2835.48
45.0851	1318.39		44.8833	7638.22		44.8833	1075.38		44.8833	6670.41		44.8833	1011.31		44.8833	2806.08
45.1687	1376.15		44.9666	7689.71		44.9666	1079.54		44.9666	6626.89		44.9666	1024.84		44.9666	2880.61
45.2523	1384.26		45.0502	7685.86		45.0502	1047.73		45.0502	6705.06		45.0502	1021.94		45.0502	2730.93
45.3358	1329.62		45.1338	7744.02		45.1338	1083.37		45.1338	6661.12		45.1338	1013.65		45.1338	2809.35
45.4194	1319.56		45.2174	7661.33		45.2174	1082.18		45.2174	6684.49		45.2174	1034.62		45.2174	2802.18
45.503	1316.01		45.3009	7709.4		45.3009	1075.71		45.3009	6696.21		45.3009	1006.2		45.3009	2826.86
45.5866	1331.29		45.3845	7639.07		45.3845	1067.81		45.3845	6644.38		45.3845	1012.59		45.3845	2829.75
45.6701	1356.83		45.4679	7786.88		45.4679	1081.36		45.4679	6639.99		45.4679	981.811		45.4679	2858.26
45.7537	1327.7		45.5512	7827.69		45.5512	1068.03		45.5512	6593.98		45.5512	1038.62		45.5512	2825.73
45.8373	1381.25		45.6348	7664.36		45.6348	1084.84		45.6348	6779.59		45.6348	1014.51		45.6348	2820.51
45.9209	1347.22		45.7184	7755.27		45.7184	1080.22		45.7184	6732.49		45.7184	1015.19		45.7184	2813.44
46.0044	1319.35		45.8019	7795.59		45.8019	1085.15		45.8019	6761.21		45.8019	995.092		45.8019	2797.18
46.088	1332.98		45.8855	7677.73		45.8855	1071.63		45.8855	6698.36		45.8855	1021.43		45.8855	2826.85
46.1716	1382.3		45.9691	7763.91		45.9691	1069.18		45.9691	6691.28		45.9691	1028.15		45.9691	2832.25
46.2552	1321.83		46.0527	7835.74		46.0527	1113.96		46.0527	6767.69		46.0527	996.438		46.0527	2815.24
46.3387	1362.53		46.1363	7833.4		46.1363	1016.77		46.1363	6704.41		46.1363	1021.3		46.1363	2833.88
46.4223	1346.18		46.2199	7769.85		46.2199	1035		46.2199	6765.11		46.2199	984.216		46.2199	2815.06
46.5059	1371.29		46.3035	7972.29		46.3035	1079.2		46.3035	6742.14		46.3035	1002.66		46.3035	2803.71
46.5894	1360.46		46.3871	7859.27		46.3871	1085.55		46.3871	6767.67		46.3871	1023.94		46.3871	2807.36
46.673	1309.75		46.4706	7791.31		46.4706	1051.74		46.4706	6762.58		46.4706	1026.06		46.4706	2840.28
46.7566	1313.05		46.5542	7811.67		46.5542	1123.03		46.5542	6762.58		46.5542	1000.01		46.5542	2807.71
46.8402	1364.76		46.6381	7848.57		46.6381	1067.51		46.6381	6826.06		46.6381	1039.34		46.6381	2869.05
46.9237	1365.82		46.7217	7848.58		46.7217	1082.1		46.7217	6795.02		46.7217	1015.98		46.7217	2813.18
47.0073	1362.74		46.8053	7853.27		46.8053	1105.07		46.8053	6729.38		46.8053	1035.96		46.8053	2829.38
47.0909	1352.19		46.8888	7914.42		46.8888	1086.58		46.8888	6831.05		46.8888	1006.01		46.8888	2816.78
47.1745	1336.61		46.9724	7911.13		46.9724	1085.55		46.9724	6858.62		46.9724	1050.18		46.9724	2818.37
47.258	1309.4		47.056	7929.79		47.056	1069.14		47.056	6869.02		47.056	1036.8		47.056	2831.53
47.3416	1326.63		47.1396	7926.41		47.1396	1078.27		47.1396	6798.17		47.1396	994.568		47.1396	2780.92
47.4252	1362.61		47.2232	8004		47.2232	1076.93		47.2232	6842.59		47.2232	989.64		47.2232	2838.31
47.5087	1319.39		47.3068	7938.76		47.3068	1106.61		47.3068	6790.69		47.3068	1007.5		47.3068	2786.12
47.5923	1366.58		47.3903	7852.16		47.3903	1129.93		47.3903	6880.98		47.3903	1023.65		47.3903	2837.21
47.6759	1333.45		47.4739	7829.17		47.4739	1108.82		47.4739	6882.01		47.4739	1025.68		47.4739	2881.82
47.7595	1355.32		47.5575	7954.94		47.5575	1118.58		47.5575	6823.18		47.5575	1005.08		47.5575	2896.36
47.843	1368.98		47.6411	7942.33		47.6411	1104.97		47.6411	6831.18		47.6411	999.3		47.6411	2813.38
47.9266	1321.54		47.7249	7934.08		47.7249	1092.26		47.7249	6893.78		47.7249	1036.8		47.7249	2816.5
48.0102	1346.89		47.8085	8075.07		47.8085	1096.69		47.8085	6865.61		47.8085	1033.77		47.8085	2883.71
48.0938	1374.49		47.8921	7992.94		47.8921	1121.3		47.8921	6922.72		47.8921	1034.27		47.8921	2845.17
48.1774	1325.64		47.9757	8012.01		47.9757	1095.22		47.9757	6837.94		47.9757	1067.17		47.9757	2824.6
48.2609	1339.38		48.0593	8074.96		48.0593	1126.59		48.0593	6957.15		48.0593	1026.21		48.0593	2858.34
48.3445	1324.65		48.1429	8064.93		48.1429	1126		48.1429	6910.98		48.1429	1004.71		48.1429	2847.6
48.4281	1379.9		48.2264	8051.32		48.2264	1082.64		48.2264	6948.26		48.2264	1023.47		48.2264	2838.83
48.5117	1305.85		48.31	8083		48.31	1085.41		48.31	6997.62		48.31	1013.79		48.31	2834.03
48.5952	1318.54		48.3939	8171.05		48.3939	1074.4		48.3939	6905.6		48.3939	1016.93		48.3939	2803.85
48.6788	1334.22		48.4777	8197.73		48.4777	1068.53		48.4777	6920.36		48.4777	1028.58		48.4777	2783.24
48.7626	1349.77		48.5611	8064.37		48.5611	1106.91		48.5611	6905.46		48.5611	1036.6		48.5611	2862.1
48.8465	1339.48		48.6446	8115.79		48.6446	1123.97		48.6446	6957.01		48.6446	1034.72		48.6446	2873.44
48.93	1361.91		48.7282	8150.03		48.7282	1085.78		48.7282	6939.21		48.7282	1021.04		48.7282	2894.11
49.0136	1343.31		48.8118	7995.24		48.8118	1095.25		48.8118	6990.49		48.8118	1020.17		48.8118	2841.18
49.0972	1322.5		48.8954	8216.47		48.8954	1084.29		48.8954	6975.11		48.8954	1044.59		48.8954	2836.61
49.1808	1326.31		48.979	8158.49		48.979	1101.63		48.979	6869.49		48.979	1030.04		48.979	2808.33
49.2643	1349.07		49.0626	8202.39		49.0626	1089.48		49.0626	7050.13		49.0626	1011.2		49.0626	2833.18
49.3479	1339.96		49.1461	8112.99		49.1461	1101.97		49.1461	7059.54		49.1461	1030.45		49.1461	2829.32
49.4315	1362.36		49.2297	8214.1		49.2297	1114.83		49.2297	7002.16		49.2297	1045.38		49.2297	2843.52
49.5151	1379.01		49.3131	8198.67		49.3131	1110.09		49.3131	7003.13		49.3131	1036.19		49.3131	2879.98
49.5986	1310.04		49.3967	8145.3		49.3967	1141.43		49.3967	6991.66		49.3967	1017		49.3967	2791.31
49.6822	1321.55		49.4802	8235.99		49.4802	1123.77		49.4802	6996.43		49.4802	1005.81		49.4802	2861.52
49.7658	1379.08		49.5641	8155.74		49.5641	1119.3		49.5641	7028.35		49.5641	1009.34		49.5641	2869.82
49.8494	1324.54		49.6474	8167.83		49.6474	1083.77		49.6474	7077.49		49.6474	1048.52		49.6474	2842.85
49.9329	1319.98		49.731	8073.46		49.731	1110.31		49.731	7114.32		49.731	1039.35		49.731	2837.78
50.0165	1355.28		49.8146	8284.35		49.8146	1112.71		49.8146	7044.76		49.8146	1044.26		49.8146	2864.89
50.1001	1366.84		49.8982	8210.26		49.8982	1109.63		49.8982	7135.68		49.8982	1051.26		49.8982	2830.03
50.1837	1340.55		49.9817	8229.7		49.9817	1133.3		49.9817	7088.55		49.9817	1032.81		49.9817	2874.27
50.2672	1337.04		50.0656	8168.41		50.0656	1100.61		50.0656	7018.75		50.0656	1061.42		50.0656	2859.18
50.3508	1365.57		50.1489	8229.74		50.1489	1092.94		50.1489	7081.56		50.1489	1038.24		50.1489	2878.84
50.4344	1298.43		50.2323	8247.01		50.2323	1061.39		50.2323	7113.41		50.2323	1008.04		50.2323	2836.91
50.5179	1306.65		50.3156	8338.61		50.3156	1130.88		50.3156	7130.58		50.3156	1018.02		50.3156	2807.95
50.6015	1282.02		50.3992	8211.45		50.3992	1093.81		50.3992	7060.38		50.3992	1036.41		50.3992	2862.84
50.6851	1343.7		50.4825	8314.53		50.4825	1133.24		50.4825	7216.58		50.4825	985.407		50.4825	2880.14
50.7687	1345.83		50.5661	8293.6		50.5661	1122.64		50.5661	7159.37		50.5661	1059.62		50.5661	2818.12
50.8522	1354.33		50.6497	8132.91		50.6497	1098.44		50.6497	7016.09		50.6497	1032.82		50.6497	2861.18
50.9358	1320.43		50.7333	8212.55		50.7333	1110.11		50.7333	7145.35		50.7333	1046.58		50.7333	2835.62
51.0194	1379.93		50.8169	8273.3		50.8169	1096.6		50.8169	7130.06		50.8169	1082.23		50.8169	2867.34
51.103	1391.7		50.9004	8308.61		50.9004	1096.32		50.9004	7224.93		50.9004	1089.14		50.9004	2908.95
51.1865	1366.33		50.984	8316.28		50.984	1112.47		50.984	7153.04		50.984	1030.19		50.984	2832.02
51.2701	1356.35		51.0676	8312.32		51.0676	1085.87		51.0676	7100.26		51.0676	1078.23		51.0676	2842.49
51.3537	1352.03		51.1512	8368.87		51.1512	1093.44		51.1512	7152.17		51.1512	1037.4		51.1512	2880.24
51.4373	1329.34		51.2347	8271.73		51.2347	1110.13		51.2347	7155.41		51.2347	1061.87		51.2347	2881.23
51.5208	1395.44		51.3183	8389.04		51.3183	1090.74		51.3183	7151.77		51.3183	1051.06		51.3183	2901.4
51.6044	1391.14		51.4021	8385.57		51.4021	1110.07		51.4021	7240.41		51.4021	1033.64		51.4021	2882.6
51.688	1350.04		51.4857	8365.27		51.4857	1115.48		51.4857	7135.77		51.4857	1007.4		51.4857	2876.24
51.7715	1341.09		51.5693	8442.99		51.5693	1110.18		51.5693	7291.21		51.5693	1051.12		51.5693	2843.64
51.8551	1350.13		51.6529	8379.82		51.6529	1127.13		51.6529	7187.05		51.6529	1052.6		51.6529	2853.21
51.9387	1365.53		51.7365	8363.28		51.7365	1145.06		51.7365	7140.88		51.7365	1017.82		51.7365	2874.05
52.0223	1378.97		51.8201	8379.01		51.8201	1081.51		51.8201	7307.18		51.8201	1022.75		51.8201	2815.83
52.1061	1336.6		51.9039	8424.4		51.9039	1073.85		51.9039	7233.23		51.9039	1036.87		51.9039	2899.08
52.1897	1374.92		51.9875	8405.92		51.9875	1111.85		51.9875	7148.83		51.9875	1041.2		51.9875	2848.16
52.2733	1353.78		52.0711	8449.23		52.0711	1116.48		52.0711	7333.78		52.0711	1043.41		52.0711	2910.87
52.3568	1347.11		52.1547	8365.59		52.1547	1150.46		52.1547	7264.01		52.1547	1032.96		52.1547	2895.92
52.4404	1321.28		52.2383	8476.78		52.2383	1155.02		52.2383	7231.1		52.2383	1044.64		52.2383	2861.69
52.524	1368.37		52.3219	8521.56		52.3219	1123.24		52.3219	7253.68		52.3219	1069.25		52.3219	2838.17
52.6076	1373.53		52.4054	8593.59		52.4054	1103.76		52.4054	7345.47		52.4054	1026.12		52.4054	2853.11
52.6911	1349.98		52.489	8424.95		52.489	1142.85		52.489	7317.91		52.489	1076.08		52.489	2846.89
52.7747	1382.05		52.5729	8617.76		52.5729	1136.79		52.5729	7335.15		52.5729	1025.1		52.5729	2866.32
52.8583	1370.08		52.6562	8493.86		52.6562	1128.19		52.6562	7333.51		52.6562	1042.55		52.6562	2849.78
52.9419	1363.29		52.7398	8593.48		52.7398	1155.75		52.7398	7310.53		52.7398	1071.21		52.7398	2908.45
53.0254	1371.46		52.8233	8447.33		52.8233	1108.81		52.8233	7361.91		52.8233	1034.55		52.8233	2837.4
53.109	1330.11		52.907	8464.75		52.907	1130.36		52.907	7237.77		52.907	1039.56		52.907	2874.65
53.1926	1382.36		52.9905	8525.09		52.9905	1137.75		52.9905	7364.51		52.9905	1046.55		52.9905	2864.64
53.2762	1335.37		53.0741	8504.31		53.0741	1164.14		53.0741	7290.24		53.0741	1014.54		53.0741	2928.11
53.3597	1341.25		53.1577	8494.91		53.1577	1153.9		53.1577	7199.15		53.1577	1058.64		53.1577	2826.81
53.4433	1348.37		53.241	8568.1		53.241	1082.83		53.241	7374.99		53.241	1031.24		53.241	2865.94
53.5269	1342.63		53.3246	8607.98		53.3246	1113.49		53.3246	7369.22		53.3246	1021.36		53.3246	2900.61
53.6105	1334.27		53.4082	8585.13		53.4082	1099.05		53.4082	7347.39		53.4082	1061.74		53.4082	2887.35
53.694	1411.55		53.4918	8540.83		53.4918	1142.71		53.4918	7254.99		53.4918	1050.32		53.4918	2840.09
53.7776	1391.58		53.5754	8519.23		53.5754	1095.09		53.5754	7338.18		53.5754	1052.47		53.5754	2844.86
53.8612	1365.25		53.6587	8607.66		53.6587	1163.59		53.6587	7376.85		53.6587	1045.96		53.6587	2880.24
53.9447	1366.21		53.7423	8599.73		53.7423	1158.88		53.7423	7466.2		53.7423	1016.87		53.7423	2828.7
54.0283	1373.76		53.8259	8683.59		53.8259	1140.36		53.8259	7384.53		53.8259	1036.97		53.8259	2915.59
54.1119	1342.77		53.9094	8654.78		53.9094	1165.57		53.9094	7424.93		53.9094	1035.13		53.9094	2821.1
54.1955	1327.28		53.993	8584.73		53.993	1094.19		53.993	7443.18		53.993	1053.23		53.993	2829.98
54.279	1386.25		54.0766	8579.89		54.0766	1138.73		54.0766	7352.59		54.0766	1042.48		54.0766	2807.14
54.3626	1412.07		54.1602	8616.9		54.1602	1132.65		54.1602	7383.33		54.1602	1045.45		54.1602	2893.1
54.4462	1370.46		54.2438	8634.3		54.2438	1165.56		54.2438	7377.54		54.2438	1059.64		54.2438	2876.52
54.5298	1355.57		54.3274	8589.42		54.3274	1161.28		54.3274	7333.91		54.3274	1016.92		54.3274	2915.89
54.6133	1360.2		54.4109	8730.77		54.4109	1155.5		54.4109	7479.95		54.4109	1019.84		54.4109	2907.1
54.6969	1381.79		54.4946	8692.86		54.4946	1169.69		54.4946	7498.37		54.4946	1015.61		54.4946	2817.79
54.7805	1343.34		54.5781	8702.5		54.5781	1130.78		54.5781	7480.63		54.5781	1059.19		54.5781	2907.97
54.8641	1355.76		54.6617	8717.91		54.6617	1130.59		54.6617	7524		54.6617	1034.4		54.6617	2901.32
54.9476	1376.53		54.7456	8630.04		54.7456	1157.87		54.7456	7505.56		54.7456	1047.58		54.7456	2942.31
55.0312	1412.47		54.8289	8703.91		54.8289	1112.52		54.8289	7449.97		54.8289	1041.66		54.8289	2879.67
55.1148	1372.59		54.9123	8606.46		54.9123	1147.84		54.9123	7542.57		54.9123	1076.01		54.9123	2881
55.1983	1338.08		54.9958	8802.36		54.9958	1116.65		54.9958	7442.88		54.9958	1046.95		54.9958	2858.48
55.2819	1368.3		55.0792	8661.4		55.0792	1134.99		55.0792	7465.53		55.0792	1084.17		55.0792	2882.3
55.3655	1353.41		55.1628	8722.85		55.1628	1125.63		55.1628	7533.47		55.1628	1030.53		55.1628	2837.33
55.4491	1324.75		55.2463	8723.19		55.2463	1095.42		55.2463	7537.02		55.2463	1072.63		55.2463	2834.1
55.5327	1414.05		55.33	8790.34		55.33	1169.23		55.33	7607.09		55.33	1051.36		55.33	2887.78
55.6162	1397.75		55.4135	8745.55		55.4135	1154.95		55.4135	7533.31		55.4135	1041.35		55.4135	2854.75
55.6998	1367.83		55.4971	8864.83		55.4971	1153.75		55.4971	7526.02		55.4971	1048.02		55.4971	2894.94
55.7834	1384.21		55.5807	8688.16		55.5807	1135.73		55.5807	7577.65		55.5807	1046.85		55.5807	2940.93
55.867	1356.17		55.6643	8776.48		55.6643	1164.65		55.6643	7602.86		55.6643	1075.68		55.6643	2876.16
55.9505	1374.04		55.7479	8740.03		55.7479	1109.07		55.7479	7621.72		55.7479	1087.25		55.7479	2868.17
56.0341	1341.15		55.8315	8788.05		55.8315	1170.77		55.8315	7570.38		55.8315	1040.53		55.8315	2937.77
56.1177	1374.29		55.9151	8810.43		55.9151	1137.26		55.9151	7576.58		55.9151	1044.68		55.9151	2878.78
56.2013	1334.14		55.9989	8745.54		55.9989	1119.11		55.9989	7530.92		55.9989	1042.19		55.9989	2865.87
56.2848	1401.89		56.0827	8858.47		56.0827	1113.07		56.0827	7568.18		56.0827	1037.49		56.0827	2832.31
56.3684	1385.92		56.1666	8886.85		56.1666	1136.41		56.1666	7608.86		56.1666	1051.7		56.1666	2977.69
56.452	1350.15		56.2502	8861.18		56.2502	1152.19		56.2502	7517.73		56.2502	1074.64		56.2502	2918.85
56.5356	1381.44		56.3338	8946.61		56.3338	1138.07		56.3338	7600.97		56.3338	1052.06		56.3338	2856.88
56.6191	1363.54		56.4173	8939.69		56.4173	1117.66		56.4173	7652.66		56.4173	1062.07		56.4173	2866.99
56.7027	1367.07		56.5009	8834.46		56.5009	1160.49		56.5009	7612.63		56.5009	1074.16		56.5009	2917.9
56.7863	1381.16		56.5845	8852.29		56.5845	1186.62		56.5845	7588.67		56.5845	1039.04		56.5845	2896.46
56.8698	1393.54		56.6681	8800.03		56.6681	1140.39		56.6681	7658.72		56.6681	1075.17		56.6681	2876.41
56.9534	1367.36		56.7516	8846.34		56.7516	1186.93		56.7516	7592.51		56.7516	1091.77		56.7516	2799.37
57.037	1383.93		56.8352	8916.36		56.8352	1129.64		56.8352	7566.54		56.8352	1074.25		56.8352	2879.35
57.1206	1350.53		56.9188	8840.06		56.9188	1160.04		56.9188	7708.69		56.9188	1105.29		56.9188	2897.47
57.2041	1307.11		57.0024	8906.8		57.0024	1141.37		57.0024	7675.58		57.0024	1080.34		57.0024	2883.75
57.2877	1345.57		57.086	8876.11		57.086	1147.01		57.086	7642.13		57.086	1040.9		57.086	2881.59
57.3713	1376.54		57.1696	8884.44		57.1696	1126.35		57.1696	7656.22		57.1696	1066.69		57.1696	2890.26
57.4549	1350.93		57.2531	8999.9		57.2531	1170.8		57.2531	7646.41		57.2531	1049.96		57.2531	2866.99
57.5384	1375.09		57.3368	8945.07		57.3368	1161.63		57.3368	7592.55		57.3368	1031.37		57.3368	2914
57.622	1343.69		57.4203	9036.03		57.4203	1164.19		57.4203	7693.85		57.4203	1076.06		57.4203	2893.26
57.7056	1370.3		57.5039	9087.12		57.5039	1132.74		57.5039	7712.87		57.5039	1099.21		57.5039	2885.73
57.7891	1394.76		57.5875	9068.37		57.5875	1151.21		57.5875	7681.04		57.5875	1025.6		57.5875	2886.07
57.8727	1423.34		57.6711	8925.84		57.6711	1184.09		57.6711	7766		57.6711	1061.15		57.6711	2870.6
57.9563	1369.4		57.7547	9095.81		57.7547	1127.17		57.7547	7715.66		57.7547	1085.17		57.7547	2897.26
58.0399	1367.93		57.8383	9010.29		57.8383	1140.12		57.8383	7804.09		57.8383	1089.07		57.8383	2851.22
58.1234	1338.77		57.9218	9017.26		57.9218	1185.09		57.9218	7670.34		57.9218	1061.07		57.9218	2882.45
58.207	1378.65		58.0054	9015.84		58.0054	1144.54		58.0054	7704.17		58.0054	1043.74		58.0054	2881.3
58.2906	1353.66		58.089	8982.02		58.089	1174.76		58.089	7856.51		58.089	1056.48		58.089	2917.21
58.3742	1382.97		58.1726	9075.85		58.1726	1142.07		58.1726	7785.91		58.1726	1052.4		58.1726	2839.91
58.4578	1404.24		58.2561	9048.02		58.2561	1150.26		58.2561	7739.65		58.2561	1054.24		58.2561	2896.48
58.5413	1386.43		58.3397	9090.59		58.3397	1172.55		58.3397	7794.99		58.3397	1070.91		58.3397	2895.52
58.6249	1390.28		58.4233	9160.66		58.4233	1155.05		58.4233	7677.11		58.4233	1108.22		58.4233	2879.95
58.7085	1370.81		58.5072	9218.25		58.5072	1126.51		58.5072	7687.22		58.5072	1102.35		58.5072	2873.15
58.792	1355.97		58.5908	9048.1		58.5908	1143.59		58.5908	7725.72		58.5908	1064.42		58.5908	2895.49
58.8756	1331.31		58.6744	9102.58		58.6744	1158.37		58.6744	7827.14		58.6744	1095.62		58.6744	2880.97
58.9592	1371.26		58.7579	9113.33		58.7579	1131.1		58.7579	7810.83		58.7579	1104.28		58.7579	2919.08
59.0428	1339.34		58.8415	9094.61		58.8415	1149.55		58.8415	7722.49		58.8415	1103.45		58.8415	2854.33
59.1263	1327.97		58.9251	9146.17		58.9251	1156.95		58.9251	7807.41		58.9251	1063.91		58.9251	2907.27
59.2099	1334.13		59.0087	9106.61		59.0087	1190.54		59.0087	7866.19		59.0087	1033.04		59.0087	2889.16
59.2935	1404.92		59.0923	9041.05		59.0923	1176.46		59.0923	7759.75		59.0923	1090.89		59.0923	2826.69
59.3771	1359.78		59.1759	9047.94		59.1759	1140.65		59.1759	7761.61		59.1759	1036.58		59.1759	2902.3
59.4606	1340.14		59.2595	9135.74		59.2595	1207.14		59.2595	7783.35		59.2595	1027.5		59.2595	2839.08
59.5442	1361.12		59.343	9048.19		59.343	1141.44		59.343	7836.88		59.343	1071.27		59.343	2876.13
59.6278	1383.41		59.4264	9134.57		59.4264	1148.31		59.4264	7697.89		59.4264	1043.6		59.4264	2887.24
59.7114	1407.76		59.51	9125.85		59.51	1117.57		59.51	7827.74		59.51	1099.69		59.51	2910.08
59.7949	1388.8		59.5936	9102.46		59.5936	1203.63		59.5936	7770.3		59.5936	1079.3		59.5936	2892.98
59.8785	1405.07		59.6774	9205.38		59.6774	1168.89		59.6774	7805.77		59.6774	1089.34		59.6774	2856.12
59.9621	1363.77		59.761	9304.45		59.761	1191.4		59.761	7792.15		59.761	1048.81		59.761	2930.89
60.0457	1391.72		59.8446	9069.57		59.8446	1142.78		59.8446	7844.89		59.8446	1114.92		59.8446	2916.75
60.1292	1370.18		59.9282	9152.61		59.9282	1181.88		59.9282	7955.36		59.9282	1087.83		59.9282	2870.55
60.2128	1403.6		60.0117	9182.5		60.0117	1159.2		60.0117	7778.32		60.0117	1065.95		60.0117	2900.66
60.2964	1350.22		60.0953	9233.67		60.0953	1156.77		60.0953	7831.75		60.0953	1068.72		60.0953	2900.41
60.38	1375.76		60.1789	9209.39		60.1789	1168.9		60.1789	7867.96		60.1789	1067.27		60.1789	2948.85
60.4635	1374.26		60.2625	9225.51		60.2625	1153.06		60.2625	7773.14		60.2625	1079.86		60.2625	2882.94
60.5471	1409.9		60.3463	9253.07		60.3463	1176.11		60.3463	7918.33		60.3463	1085.87		60.3463	2898.71
60.6307	1370.12		60.4297	9195.12		60.4297	1187.94		60.4297	7926.04		60.4297	1042.78		60.4297	2956.8
60.7142	1424.84		60.5132	9243.89		60.5132	1159.48		60.5132	7952.77		60.5132	1085.71		60.5132	2911.8
60.7978	1357.69		60.5971	9232.68		60.5971	1148.5		60.5971	7918.71		60.5971	1089.11		60.5971	2851.15
60.8814	1398.64		60.6807	9304.62		60.6807	1158.19		60.6807	7947.27		60.6807	1061.74		60.6807	2910.15
60.965	1388.76		60.7643	9312.54		60.7643	1171.6		60.7643	7891.14		60.7643	1074.69		60.7643	2864.04
61.0485	1388.09		60.8479	9370.1		60.8479	1156.93		60.8479	7922.28		60.8479	1077.77		60.8479	2902.11
61.1321	1395.37		60.9314	9354.03		60.9314	1206.62		60.9314	8023.55		60.9314	1083.11		60.9314	2945.82
61.2157	1365.84		61.015	9333.77		61.015	1190.87		61.015	7933.34		61.015	1048.35		61.015	2901.12
61.2993	1408.87		61.0986	9280.58		61.0986	1198.28		61.0986	7892.38		61.0986	1082.04		61.0986	2927.33
61.3828	1341.97		61.1822	9245.32		61.1822	1146.06		61.1822	7922.45		61.1822	1061.71		61.1822	2859.95
61.4664	1423.5		61.266	9378.6		61.266	1191.33		61.266	8000		61.266	1106.77		61.266	2964.84
61.55	1361.01		61.3496	9362.17		61.3496	1159.94		61.3496	8029.65		61.3496	1051.81		61.3496	2900.37
61.6336	1435.17		61.4332	9298.79		61.4332	1179.68		61.4332	7954.12		61.4332	1091.84		61.4332	2915.56
61.7171	1370.55		61.5168	9323.47		61.5168	1186.8		61.5168	7984.3		61.5168	1079.49		61.5168	2890.41
61.8007	1373.67		61.6004	9365.93		61.6004	1165.95		61.6004	8027.71		61.6004	1072.05		61.6004	2881.79
61.8845	1431.74		61.684	9401.79		61.684	1190.85		61.684	7930.99		61.684	1019.01		61.684	2891.2
61.9681	1392.12		61.7675	9324.84		61.7675	1175		61.7675	8060.13		61.7675	1115.78		61.7675	2882.77
62.0517	1362.93		61.8511	9391.5		61.8511	1157.97		61.8511	8017.72		61.8511	1044.5		61.8511	2908.1
62.1353	1373.15		61.935	9338.36		61.935	1202.07		61.935	7951.48		61.935	1041.45		61.935	2827.51
62.2188	1364.94		62.0185	9379.87		62.0185	1166.51		62.0185	7996.8		62.0185	1115.59		62.0185	2951.82
62.3024	1422.65		62.1021	9412.1		62.1021	1188.57		62.1021	7983.05		62.1021	1070.85		62.1021	2905.37
62.386	1348.68		62.1857	9382.44		62.1857	1185.07		62.1857	8005.81		62.1857	1055.06		62.1857	2905.12
62.4696	1393.09		62.2693	9448.47		62.2693	1185.2		62.2693	8082.54		62.2693	1047.13		62.2693	2911.38
62.5531	1405.13		62.3529	9463.24		62.3529	1202.86		62.3529	8100.69		62.3529	1065.88		62.3529	2945.34
62.6367	1380.44		62.4365	9459.1		62.4365	1175.94		62.4365	8059.41		62.4365	1081.01		62.4365	2880.2
62.7203	1391.9		62.5201	9513.93		62.5201	1157.58		62.5201	8009.7		62.5201	1089.68		62.5201	2946.65
62.8039	1395.05		62.6036	9445.44		62.6036	1184.51		62.6036	8099.22		62.6036	1097.84		62.6036	2909.29
62.8874	1403.1		62.6872	9455.89		62.6872	1187.62		62.6872	7993.94		62.6872	1086.69		62.6872	2877.48
62.971	1397.83		62.7708	9491.89		62.7708	1180.84		62.7708	8094.72		62.7708	1099.67		62.7708	2991.72
63.0546	1375.07		62.8544	9448.53		62.8544	1183.27		62.8544	8071.21		62.8544	1063.23		62.8544	2914.44
63.1382	1396.4		62.938	9472.31		62.938	1216.97		62.938	8067.36		62.938	1079.36		62.938	2925.89
63.2217	1379.7		63.0216	9373.79		63.0216	1151.33		63.0216	8056.79		63.0216	1080.79		63.0216	2852.77
63.3053	1379.69		63.1049	9537.91		63.1049	1163.88		63.1049	8074.04		63.1049	1093.49		63.1049	2886.73
63.3889	1355.04		63.1885	9531.81		63.1885	1145.18		63.1885	8059.84		63.1885	1059.42		63.1885	2882.74
63.4725	1394.18		63.2721	9541.62		63.2721	1179.23		63.2721	8086.96		63.2721	1049.27		63.2721	2908.75
63.556	1351.65		63.3557	9472.68		63.3557	1197.31		63.3557	8164.79		63.3557	1130.13		63.3557	2833.77
63.6396	1407.59		63.4392	9500.1		63.4392	1211.24		63.4392	8151.47		63.4392	1109.12		63.4392	2912.32
63.7232	1370.85		63.5231	9587.59		63.5231	1184.65		63.5231	8107.38		63.5231	1097.44		63.5231	2887.08
63.8068	1348.38		63.6064	9518.34		63.6064	1166.87		63.6064	8066.96		63.6064	1053.79		63.6064	2924.55
63.8903	1349.37		63.69	9486.04		63.69	1176.88		63.69	8260		63.69	1091.21		63.69	2926.57
63.9739	1420.12		63.7736	9546.94		63.7736	1166.17		63.7736	8155.76		63.7736	1097.18		63.7736	2923.56
64.0575	1387.89		63.8571	9624.36		63.8571	1173.64		63.8571	8113.58		63.8571	1057.15		63.8571	2881.7
64.1411	1367.21		63.9408	9698.99		63.9408	1182.9		63.9408	8151.03		63.9408	1073.13		63.9408	2969.08
64.2246	1401.19		64.0243	9535.51		64.0243	1160		64.0243	8082.29		64.0243	1103.91		64.0243	2889.6
64.3082	1385.55		64.1079	9501.44		64.1079	1174.86		64.1079	8184.61		64.1079	1105.93		64.1079	2871.75
64.3918	1397.8		64.1915	9628.8		64.1915	1142.44		64.1915	8101.19		64.1915	1106.77		64.1915	2900.24
64.4753	1355.68		64.2751	9542.38		64.2751	1151.32		64.2751	8201.6		64.2751	1070.17		64.2751	2888.2
64.5589	1396.56		64.3587	9649.71		64.3587	1154.01		64.3587	8159.5		64.3587	1078.11		64.3587	2891.74
64.6425	1389.58		64.4423	9724.9		64.4423	1187.46		64.4423	8192.13		64.4423	1059.82		64.4423	2946.31
64.7261	1425.33		64.5258	9630.11		64.5258	1202.73		64.5258	8136.75		64.5258	1065.28		64.5258	2946.19
64.8096	1420.58		64.6094	9631.31		64.6094	1195.61		64.6094	8184.74		64.6094	1060.11		64.6094	2943.19
64.8932	1393.96		64.693	9618.12		64.693	1214.35		64.693	8177.44		64.693	1070.75		64.693	2904.81
64.9768	1431.5		64.7766	9485.08		64.7766	1185.04		64.7766	8272.42		64.7766	1077.06		64.7766	2905.53
65.0604	1391.37		64.8602	9595.49		64.8602	1225.93		64.8602	8209.16		64.8602	1097.84		64.8602	2868.48
65.1439	1397.61		64.9438	9720.45		64.9438	1160.1		64.9438	8237.78		64.9438	1081.55		64.9438	2940.81
65.2275	1388.19		65.0274	9652.21		65.0274	1183.39		65.0274	8249.84		65.0274	1091.29		65.0274	2882.08
65.3111	1400.46		65.111	9660.98		65.111	1160.44		65.111	8211.75		65.111	1107.77		65.111	2978.45
65.3947	1376.99		65.1945	9727.36		65.1945	1193.7		65.1945	8210.65		65.1945	1104.82		65.1945	2934.38
65.4782	1421.35		65.2781	9614.13		65.2781	1185.17		65.2781	8313.04		65.2781	1132.44		65.2781	2962.77
65.5618	1379.48		65.3617	9760.86		65.3617	1208.71		65.3617	8225.84		65.3617	1087.04		65.3617	2946.96
65.6456	1339.31		65.4453	9566.69		65.4453	1219.49		65.4453	8377.51		65.4453	1076.06		65.4453	2910.42
65.7292	1378.28		65.5289	9723.75		65.5289	1212.86		65.5289	8217.28		65.5289	1083.71		65.5289	2943.93
65.8128	1388.44		65.6122	9855.5		65.6122	1216.23		65.6122	8248.11		65.6122	1077.74		65.6122	2884.83
65.8964	1381.1		65.6958	9656.91		65.6958	1190.95		65.6958	8359.24		65.6958	1099.34		65.6958	2960.38
65.9799	1366.54		65.7791	9744.63		65.7791	1203.61		65.7791	8337.55		65.7791	1084.52		65.7791	2941.6
66.0635	1376.62		65.863	9694.88		65.863	1220.42		65.863	8245.1		65.863	1109.6		65.863	2892.39
66.1471	1351.35		65.9466	9773.44		65.9466	1223.95		65.9466	8201.09		65.9466	1098.66		65.9466	2939.54
66.2307	1421.45		66.0301	9912.15		66.0301	1210.48		66.0301	8354.62		66.0301	1099.35		66.0301	2929.11
66.3142	1360.5		66.1138	9761.19		66.1138	1171.89		66.1138	8275.86		66.1138	1117.26		66.1138	2895.81
66.3978	1347.94		66.1973	9681.66		66.1973	1215.25		66.1973	8221.21		66.1973	1121.88		66.1973	2910.13
66.4814	1386.28		66.2809	9856.75		66.2809	1213.07		66.2809	8332.22		66.2809	1130.66		66.2809	2902.6
66.5649	1402.3		66.3645	9966.2		66.3645	1174.51		66.3645	8279.77		66.3645	1094.61		66.3645	2938.66
66.6485	1406.11		66.4481	9852.74		66.4481	1199.47		66.4481	8256.25		66.4481	1079.9		66.4481	2885.68
66.7321	1405.5		66.5314	9780.24		66.5314	1211.09		66.5314	8337.31		66.5314	1136.75		66.5314	2988.73
66.8157	1377.08		66.615	9842.88		66.615	1204.03		66.615	8177.21		66.615	1114.11		66.615	2944.91
66.8992	1380.12		66.6986	9791.88		66.6986	1216.08		66.6986	8347.66		66.6986	1077.57		66.6986	2949.62
66.9828	1437.3		66.7822	9798.23		66.7822	1169.03		66.7822	8346.22		66.7822	1057.7		66.7822	2957.1
67.0664	1325.55		66.8657	9882.14		66.8657	1199.63		66.8657	8433.89		66.8657	1093.68		66.8657	2919.92
67.15	1399.04		66.9493	9798.9		66.9493	1237.2		66.9493	8278.48		66.9493	1110.83		66.9493	2941.84
67.2335	1389.18		67.0329	9919.37		67.0329	1215.07		67.0329	8401.07		67.0329	1107.86		67.0329	2874.11
67.3171	1424.74		67.1165	9858.22		67.1165	1202.18		67.1165	8306.38		67.1165	1077.44		67.1165	2992.89
67.4007	1397.76		67.2001	9981.9		67.2001	1199.81		67.2001	8334.63		67.2001	1081.8		67.2001	2976.42
67.4843	1419.24		67.2837	9812.57		67.2837	1186.95		67.2837	8282.91		67.2837	1085.1		67.2837	2882.88
67.5678	1355.36		67.3673	10056.6		67.3673	1246.92		67.3673	8368.75		67.3673	1099.28		67.3673	2989.35
67.6514	1403		67.4508	9902.42		67.4508	1181.61		67.4508	8396.45		67.4508	1081.15		67.4508	2928.77
67.735	1366.84		67.5344	9841.84		67.5344	1211.17		67.5344	8354.47		67.5344	1088.42		67.5344	2974.65
67.8186	1386.17		67.6183	9823.34		67.6183	1243.88		67.6183	8361.69		67.6183	1101.48		67.6183	2931.88
67.9021	1399.59		67.7019	9866.28		67.7019	1227.86		67.7019	8424.2		67.7019	1095.38		67.7019	2981.12
67.9857	1365.02		67.7852	9842.11		67.7852	1228.5		67.7852	8306.94		67.7852	1098.21		67.7852	2955.28
68.0693	1372.19		67.8688	9963.56		67.8688	1234.23		67.8688	8475.86		67.8688	1081.91		67.8688	2932.11
68.1529	1405.46		67.9524	9848.02		67.9524	1217.62		67.9524	8433.27		67.9524	1116.99		67.9524	2996.44
68.2364	1391.26		68.0359	9865.32		68.0359	1169.49		68.0359	8448.43		68.0359	1134.47		68.0359	2895.34
68.32	1412.74		68.1195	9986.92		68.1195	1208.61		68.1195	8362.69		68.1195	1115.87		68.1195	2951.51
68.4036	1441.72		68.2031	9931.58		68.2031	1228.62		68.2031	8530.57		68.2031	1100.55		68.2031	2902.07
68.4872	1445.96		68.2867	9880.43		68.2867	1172.45		68.2867	8496.62		68.2867	1092.71		68.2867	3010.76
68.5707	1409.32		68.3703	9915.1		68.3703	1181.85		68.3703	8542.65		68.3703	1081.79		68.3703	2911.74
68.6543	1398.83		68.4539	9852.12		68.4539	1210.17		68.4539	8477.87		68.4539	1113.58		68.4539	2940.71
68.7379	1391.53		68.5375	9971.05		68.5375	1175.71		68.5375	8482.56		68.5375	1100.5		68.5375	2969.99
68.8217	1389.79		68.621	10024.1		68.621	1227.83		68.621	8528.3		68.621	1090.69		68.621	2970.53
68.9053	1412.48		68.7046	9967.11		68.7046	1200.81		68.7046	8456.05		68.7046	1109.83		68.7046	2962.05
68.9889	1383.59		68.7882	9988.3		68.7882	1211.88		68.7882	8526.63		68.7882	1112.06		68.7882	2957.61
69.0724	1422.75		68.8718	9981.23		68.8718	1206.78		68.8718	8579.19		68.8718	1095.06		68.8718	2881.62
69.156	1375.72		68.9554	9975.96		68.9554	1213.89		68.9554	8520.23		68.9554	1062.39		68.9554	2965.49
69.2396	1389.03		69.039	10036.8		69.039	1220.64		69.039	8440.24		69.039	1053.52		69.039	2882.99
69.3232	1419.06		69.1226	10120.1		69.1226	1209.06		69.1226	8482.92		69.1226	1094.85		69.1226	2941.08
69.4067	1400.22		69.2061	10065.1		69.2061	1222.83		69.2061	8329.44		69.2061	1126.59		69.2061	2879.43
69.4903	1397.23		69.2897	9966.86		69.2897	1237.99		69.2897	8590.23		69.2897	1058.88		69.2897	3001.27
69.5739	1451.66		69.3733	10028.7		69.3733	1212.47		69.3733	8508.06		69.3733	1100.69		69.3733	2972.37
69.6575	1432.87		69.4569	10065.5		69.4569	1203.15		69.4569	8538.93		69.4569	1113.69		69.4569	2948.63
69.741	1405.37		69.5405	10091.5		69.5405	1212.94		69.5405	8451.83		69.5405	1104.69		69.5405	2908.59
69.8246	1367.68		69.6241	10014.1		69.6241	1231.29		69.6241	8483.33		69.6241	1079.63		69.6241	2986.41
69.9082	1424.84		69.7077	10004		69.7077	1190.74		69.7077	8493.76		69.7077	1088.02		69.7077	3024.88
69.9917	1383.02		69.7912	10077.2		69.7912	1218.21		69.7912	8591.12		69.7912	1151.77		69.7912	2940.92
70.0753	1411.62		69.8748	10037.7		69.8748	1212.57		69.8748	8547.35		69.8748	1093.96		69.8748	2945.16
70.1589	1360.05		69.9584	10116.5		69.9584	1198.05		69.9584	8540.07		69.9584	1129.93		69.9584	2880.13
70.2425	1373.31		70.042	10023.7		70.042	1217.57		70.042	8578.14		70.042	1113.89		70.042	2958.75
70.326	1404.96		70.1256	10085.4		70.1256	1231.07		70.1256	8510.15		70.1256	1124.2		70.1256	2879.25
70.4096	1391.48		70.2092	10025.6		70.2092	1211.05		70.2092	8557.75		70.2092	1084.12		70.2092	3017.4
70.4934	1420.6		70.2928	10052.8		70.2928	1211.21		70.2928	8602.46		70.2928	1089.19		70.2928	2955.53
70.577	1391.25		70.3763	10134.1		70.3763	1213.81		70.3763	8548.23		70.3763	1093.39		70.3763	2976.63
70.6606	1413.28		70.4599	10098.9		70.4599	1220.16		70.4599	8554.85		70.4599	1102.97		70.4599	3003.94
70.7442	1404.64		70.5435	10178.2		70.5435	1200.93		70.5435	8505.96		70.5435	1121.34		70.5435	2965.11
70.8278	1378.27		70.6271	10158		70.6271	1246.82		70.6271	8592.59		70.6271	1146.96		70.6271	2926.28
70.9113	1388.05		70.7107	10162.8		70.7107	1216.04		70.7107	8619.04		70.7107	1069.79		70.7107	2952.23
70.9949	1402.19		70.7943	10117		70.7943	1267.48		70.7943	8571.34		70.7943	1100.84		70.7943	2982.24
71.0785	1412.35		70.8776	10035.1		70.8776	1232.24		70.8776	8672.79		70.8776	1109.63		70.8776	2981.76
71.1623	1387.68		70.9612	10242.7		70.9612	1208.99		70.9612	8624.56		70.9612	1119.61		70.9612	2962.82
71.2459	1371.59		71.0448	10167.9		71.0448	1188.65		71.0448	8622.99		71.0448	1120.38		71.0448	2994.41
71.3295	1451.27		71.1284	10143.7		71.1284	1232.85		71.1284	8566.57		71.1284	1150.57		71.1284	2951.37
71.413	1417.2		71.2119	10227.4		71.2119	1178.52		71.2119	8548.01		71.2119	1090.38		71.2119	2939.34
71.4966	1390.9		71.2955	10268.3		71.2955	1262.54		71.2955	8631.84		71.2955	1135.65		71.2955	3020.91
71.5802	1443.57		71.3791	10167.6		71.3791	1233.14		71.3791	8548.86		71.3791	1105.04		71.3791	2917.94
71.6637	1384.42		71.4627	10305.8		71.4627	1219.48		71.4627	8582.93		71.4627	1097.67		71.4627	3012.65
71.7473	1430.01		71.5463	10180		71.5463	1257.59		71.5463	8603.28		71.5463	1136.14		71.5463	2967.23
71.8309	1405.52		71.6299	10221.4		71.6299	1237.39		71.6299	8817.57		71.6299	1070.4		71.6299	2928.71
71.9145	1415.64		71.7135	10146		71.7135	1235.7		71.7135	8655.41		71.7135	1076.9		71.7135	2954.39
71.998	1375.27		71.7971	10289.8		71.7971	1183.16		71.7971	8581.05		71.7971	1112.64		71.7971	2959.98
72.0816	1428		71.8804	10190.3		71.8804	1209.87		71.8804	8677.79		71.8804	1098.72		71.8804	2985.64
72.1652	1467.33		71.964	10268.6		71.964	1225.05		71.964	8699.82		71.964	1131.22		71.964	2904.61
72.2488	1367.3		72.0476	10306.4		72.0476	1211.37		72.0476	8500.39		72.0476	1096.32		72.0476	2942.69
72.3323	1442.49		72.1312	10222.7		72.1312	1209.16		72.1312	8681.23		72.1312	1106.63		72.1312	2994.08
72.4159	1402.66		72.2147	10280.4		72.2147	1215.63		72.2147	8749.75		72.2147	1127.47		72.2147	2964.51
72.4995	1428.75		72.2986	10115.9		72.2986	1210.43		72.2986	8630.11		72.2986	1129.8		72.2986	2956.39
72.5831	1416.01		72.3822	10429		72.3822	1217.62		72.3822	8621.89		72.3822	1099.74		72.3822	2976.54
72.6666	1405.76		72.4658	10320.1		72.4658	1243.08		72.4658	8698.04		72.4658	1075.32		72.4658	2935.01
72.7502	1402.77		72.5493	10353.8		72.5493	1249.72		72.5493	8690.42		72.5493	1148.38		72.5493	2956.7
72.8338	1430.68		72.6329	10395.2		72.6329	1263.1		72.6329	8659.09		72.6329	1120.61		72.6329	2940.85
72.9174	1438.42		72.7165	10380.2		72.7165	1246.9		72.7165	8745.08		72.7165	1122.46		72.7165	2956.9
73.0009	1420.1		72.7999	10309.4		72.7999	1228.06		72.7999	8692.42		72.7999	1115.36		72.7999	2926.5
73.0845	1432.51		72.8834	10379.8		72.8834	1198.47		72.8834	8756.05		72.8834	1139.69		72.8834	2968.65
73.1681	1390.6		72.9671	10308.6		72.9671	1230.42		72.9671	8754.42		72.9671	1117.54		72.9671	2971.3
73.2517	1443.17		73.0506	10419.7		73.0506	1248.12		73.0506	8716.73		73.0506	1152.12		73.0506	2927.96
73.3352	1415.13		73.1342	10324.3		73.1342	1228.76		73.1342	8673.95		73.1342	1099.72		73.1342	3010.9
73.4188	1417.52		73.2178	10423.6		73.2178	1216.41		73.2178	8696.84		73.2178	1107.43		73.2178	3006.35
73.5024	1408.84		73.3014	10247.6		73.3014	1245.24		73.3014	8859.7		73.3014	1123.34		73.3014	2972.52
73.586	1403.24		73.385	10295.7		73.385	1223.92		73.385	8795.99		73.385	1139.45		73.385	2941.44
73.6695	1429.43		73.4683	10417		73.4683	1254.06		73.4683	8714.83		73.4683	1104.48		73.4683	2954.08
73.7561	1413.62		73.5519	10251		73.5519	1205.05		73.5519	8758.71		73.5519	1132.36		73.5519	2991.9
73.8395	1382.99		73.6352	10356.5		73.6352	1229.31		73.6352	8841.05		73.6352	1129.38		73.6352	2953.95
73.923	1394.48		73.7188	10330.8		73.7188	1231.88		73.7188	8754.53		73.7188	1093.96		73.7188	2935.11
74.0066	1414.28		73.8024	10373.6		73.8024	1215.19		73.8024	8733.7		73.8024	1084.58		73.8024	2998.69
74.0902	1440		73.886	10371.4		73.886	1212.83		73.886	8833.67		73.886	1104.51		73.886	2980.01
74.1737	1432.12		73.9696	10415.4		73.9696	1220.82		73.9696	8848.16		73.9696	1126.77		73.9696	3005.3
74.2573	1435.19		74.0532	10335		74.0532	1218.46		74.0532	8864.1		74.0532	1109.93		74.0532	2964.14
74.3409	1433.44		74.1367	10264.2		74.1367	1213.32		74.1367	8849.49		74.1367	1116.87		74.1367	3024.33
74.4245	1462.34		74.2203	10368.7		74.2203	1242.65		74.2203	8768.25		74.2203	1149.9		74.2203	3019.1
74.508	1405.11		74.3039	10537.6		74.3039	1206.89		74.3039	8826.51		74.3039	1098.16		74.3039	2979.07
74.5916	1472.85		74.3875	10361.6		74.3875	1267.51		74.3875	8809.41		74.3875	1093.74		74.3875	2939.08
74.6752	1432.33		74.4714	10430.3		74.4714	1226.46		74.4714	8834.63		74.4714	1117.97		74.4714	2981.6
74.7588	1409.81		74.5549	10476.9		74.5549	1230.1		74.5549	8846.58		74.5549	1095.24		74.5549	2937.45
74.8423	1404.16		74.6385	10364.7		74.6385	1170.1		74.6385	8871.85		74.6385	1119.8		74.6385	3028.8
74.9259	1429.21		74.7221	10519.6		74.7221	1230.17		74.7221	8902.23		74.7221	1135.61		74.7221	2904.83
75.0095	1410.07		74.8057	10452.2		74.8057	1239.41		74.8057	8805.36		74.8057	1133.29		74.8057	2987.96
75.0931	1442.12		74.8893	10570.5		74.8893	1262.65		74.8893	8864.85		74.8893	1121.25		74.8893	2967.49
75.1766	1410.01		74.9729	10545.6		74.9729	1229.39		74.9729	8873.27		74.9729	1117.49		74.9729	2960.92
75.2602	1433.21		75.0564	10458		75.0564	1244.7		75.0564	8837.29		75.0564	1104.91		75.0564	2959.37
75.3438	1445.48		75.14	10437.1		75.14	1226.63		75.14	8863.47		75.14	1089.93		75.14	2978.03
75.4274	1402.62		75.2236	10453.6		75.2236	1214.72		75.2236	8948.52		75.2236	1116.77		75.2236	3018.61
75.5109	1430.47		75.3072	10582.5		75.3072	1235.15		75.3072	8798.54		75.3072	1097.96		75.3072	2995.7
75.5945	1444.1		75.3908	10737.7		75.3908	1250.73		75.3908	8886.18		75.3908	1099.1		75.3908	2959.3
75.6781	1439.26		75.4746	10470.6		75.4746	1286		75.4746	8970.29		75.4746	1109.02		75.4746	3032.21
75.7617	1439.18		75.5582	10569		75.5582	1259.32		75.5582	8944.95		75.5582	1138.97		75.5582	2967.73
75.8452	1456.4		75.6418	10585.2		75.6418	1299.44		75.6418	8835.3		75.6418	1115.81		75.6418	2955.83
75.9288	1420.88		75.7254	10644.5		75.7254	1219.89		75.7254	8852.41		75.7254	1139.95		75.7254	2958.97
76.0124	1412.64		75.809	10537.7		75.809	1243.96		75.809	8929.85		75.809	1134.48		75.809	2961.92
76.096	1400.73		75.8924	10621.1		75.8924	1243.25		75.8924	9021.58		75.8924	1152.62		75.8924	2968.92
76.1795	1431.45		75.9759	10446.9		75.9759	1266.3		75.9759	8724.28		75.9759	1124.17		75.9759	3004.53
76.2631	1386.24		76.0595	10524.1		76.0595	1243.8		76.0595	8834.36		76.0595	1148.04		76.0595	3016.59
76.3467	1391.07		76.1431	10494.2		76.1431	1281.86		76.1431	9018.07		76.1431	1112.42		76.1431	3041.03
76.4303	1427.26		76.2267	10465.6		76.2267	1229.39		76.2267	8925.13		76.2267	1091.36		76.2267	2984.27
76.5138	1411.32		76.3103	10612.7		76.3103	1237.45		76.3103	9014.37		76.3103	1101.72		76.3103	2962.58
76.5974	1376.86		76.3939	10663.5		76.3939	1259.46		76.3939	8937.13		76.3939	1094.39		76.3939	2994.37
76.681	1407.33		76.4774	10601.5		76.4774	1239.17		76.4774	8919.36		76.4774	1151.95		76.4774	2935.66
76.7645	1420.45		76.561	10611.4		76.561	1259.39		76.561	8953.03		76.561	1097.41		76.561	2974.27
76.8481	1409.94		76.6446	10671.3		76.6446	1240.22		76.6446	8921.93		76.6446	1130.29		76.6446	2950.33
76.9317	1404.37		76.7282	10682.5		76.7282	1235.09		76.7282	8921.83		76.7282	1141.92		76.7282	2942.43
77.0153	1403.75		76.8118	10551.8		76.8118	1232.87		76.8118	8931.91		76.8118	1141.86		76.8118	3011.76
77.0988	1437.37		76.8953	10504.2		76.8953	1251.69		76.8953	8905.64		76.8953	1116.46		76.8953	3003.46
77.1824	1448.48		76.9789	10709.3		76.9789	1245.79		76.9789	8970.43		76.9789	1121.51		76.9789	3001.63
77.266	1442.19		77.0625	10552		77.0625	1254.82		77.0625	9021.64		77.0625	1136.94		77.0625	2905.87
77.3496	1387.87		77.1461	10673.5		77.1461	1238.93		77.1461	8918.5		77.1461	1166.92		77.1461	3016.95
77.4331	1385.86		77.2297	10701.3		77.2297	1247.65		77.2297	8929.8		77.2297	1126.22		77.2297	2976.84
77.5167	1371.49		77.3135	10591.4		77.3135	1223.51		77.3135	9025.71		77.3135	1165.97		77.3135	2976.01
77.6003	1387.15		77.3971	10638.9		77.3971	1264.21		77.3971	9049.46		77.3971	1139.59		77.3971	2975.3
77.6839	1434.97		77.4807	10684.1		77.4807	1230.15		77.4807	8943.42		77.4807	1112.31		77.4807	2935.78
77.7674	1437.15		77.5643	10692		77.5643	1229.03		77.5643	9074.35		77.5643	1132.76		77.5643	3041.21
77.851	1429.15		77.6479	10695		77.6479	1287.13		77.6479	8930.04		77.6479	1114.94		77.6479	2963.24
77.9346	1425.06		77.7314	10685.5		77.7314	1222.43		77.7314	8948.66		77.7314	1128.87		77.7314	2951.37
78.0182	1412.83		77.815	10685		77.815	1251.56		77.815	9123.67		77.815	1108.16		77.815	2970.24
78.1017	1426.74		77.8986	10724.3		77.8986	1247.39		77.8986	8988.27		77.8986	1141.14		77.8986	2971.68
78.1853	1439.54		77.9822	10780.5		77.9822	1278.29		77.9822	9188.5		77.9822	1106.19		77.9822	2945.39
78.2689	1402.29		78.0658	10709.9		78.0658	1242.18		78.0658	9079.58		78.0658	1160.66		78.0658	2994.16
78.3524	1421.55		78.1494	10836.8		78.1494	1281.29		78.1494	9091.5		78.1494	1113.19		78.1494	2914.01
78.436	1406.91		78.233	10613.8		78.233	1282.27		78.233	9045.15		78.233	1170.06		78.233	2969.82
78.5196	1429.12		78.3166	10688		78.3166	1295.91		78.3166	9108.53		78.3166	1116.1		78.3166	2905.83
78.6032	1443.49		78.4001	10743.8		78.4001	1271.41		78.4001	9028.37		78.4001	1147.14		78.4001	2953.8
78.6868	1441.87		78.4837	10681.7		78.4837	1285.86		78.4837	9187.13		78.4837	1122.47		78.4837	2987.5
78.7703	1397.47		78.5673	10771.8		78.5673	1232.49		78.5673	9053.49		78.5673	1112.34		78.5673	3051.51
78.8539	1461.11		78.6509	10788.6		78.6509	1270.07		78.6509	9102.78		78.6509	1148.26		78.6509	3057.29
78.9375	1413.49		78.7345	10851		78.7345	1244.41		78.7345	9125.72		78.7345	1135.02		78.7345	2941.51
79.0213	1453.78		78.8181	10751.7		78.8181	1257.52		78.8181	9185.12		78.8181	1178.96		78.8181	2972.3
79.1049	1439.76		78.9017	10876.4		78.9017	1286.21		78.9017	9145.73		78.9017	1110.37		78.9017	3000.93
79.1885	1464.51		78.9852	10811.8		78.9852	1264.17		78.9852	9077.95		78.9852	1156.63		78.9852	2976.03
79.272	1440.66		79.0691	10925.4		79.0691	1290.36		79.0691	9120.02		79.0691	1122.3		79.0691	3054.65
79.3556	1393.28		79.1524	10798.2		79.1524	1268.85		79.1524	9190		79.1524	1152.28		79.1524	2975.71
79.4392	1436.19		79.236	10841.1		79.236	1279.27		79.236	9116.32		79.236	1137.06		79.236	2978.22
79.5228	1432.53		79.3196	10748.7		79.3196	1259.42		79.3196	9185.01		79.3196	1144.12		79.3196	2981.65
79.6063	1387.56		79.4032	10843.7		79.4032	1264.13		79.4032	9094.29		79.4032	1150.22		79.4032	3034.55
79.6899	1448.04		79.4868	10766.6		79.4868	1245.99		79.4868	9231.78		79.4868	1139.73		79.4868	2966.18
79.7735	1444.51		79.5703	10822.5		79.5703	1251.89		79.5703	9233.7		79.5703	1135.34		79.5703	3026.68
79.8571	1440.74		79.6542	10893.6		79.6542	1260.99		79.6542	9151.43		79.6542	1155.05		79.6542	3013.51
79.9406	1463.1		79.7378	10820		79.7378	1279.12		79.7378	9122.05		79.7378	1139.78		79.7378	2990.29
80.0242	1443.87		79.8214	10764.9		79.8214	1241.36		79.8214	9214.98		79.8214	1129.07		79.8214	2964.4
80.1078	1433.19		79.905	10721.5		79.905	1248.63		79.905	9065.22		79.905	1147.09		79.905	3053.99
80.1916	1472.67		79.9885	10812.6		79.9885	1241.1		79.9885	9083.43		79.9885	1130.3		79.9885	2983.72
80.2754	1438.45		80.0721	10766.6		80.0721	1196.09		80.0721	9116.55		80.0721	1157.04		80.0721	2917.51
80.359	1407.24		80.1557	10712.7		80.1557	1248.89		80.1557	9247.77		80.1557	1136.41		80.1557	2938.76
80.4426	1415.06		80.2393	10738.7		80.2393	1246.77		80.2393	9155.21		80.2393	1171.47		80.2393	2990.67
80.5262	1414.55		80.3229	10715.9		80.3229	1226.3		80.3229	9201.96		80.3229	1152.56		80.3229	2952.44
80.6097	1458.27		80.4065	10812.8		80.4065	1253.05		80.4065	9205.24		80.4065	1121.49		80.4065	3015.71
80.6933	1423.35		80.4901	10794.8		80.4901	1306.8		80.4901	9163.52		80.4901	1130.89		80.4901	3004.83
80.7769	1453.32		80.5737	10754.2		80.5737	1290.91		80.5737	9170.76		80.5737	1173.29		80.5737	2968.72
80.8605	1420.58		80.6572	10782.4		80.6572	1285.91		80.6572	9146.45		80.6572	1144.13		80.6572	3004.26
80.944	1441.54		80.7408	10713.2		80.7408	1269.81		80.7408	9243.69		80.7408	1135.83		80.7408	3041.75
81.0276	1393.96		80.8244	10824.3		80.8244	1297.49		80.8244	9080.93		80.8244	1142.38		80.8244	2929.53
81.1112	1431.22		80.908	10937.5		80.908	1277.03		80.908	9368.36		80.908	1132.33		80.908	2972.71
81.1948	1394.77		80.9916	10702.1		80.9916	1273.43		80.9916	9231.43		80.9916	1115.46		80.9916	2961.29
81.2783	1435.34		81.0752	10905.5		81.0752	1258.06		81.0752	9315.52		81.0752	1126.4		81.0752	2985.87
81.3619	1430.56		81.1587	10874.4		81.1587	1244.67		81.1587	9187.54		81.1587	1155.65		81.1587	3064.82
81.4455	1439.85		81.2423	10831.7		81.2423	1243.69		81.2423	9309.81		81.2423	1194.19		81.2423	2958.56
81.5291	1413.27		81.3262	10878.8		81.3262	1244.03		81.3262	9250.66		81.3262	1094.63		81.3262	2962.97
81.6126	1441.2		81.4097	10893.9		81.4097	1309.43		81.4097	9297.21		81.4097	1155.43		81.4097	2991.82
81.6962	1446.43		81.4933	10937.6		81.4933	1295.88		81.4933	9338.64		81.4933	1134.69		81.4933	2982.4
81.7798	1426.1		81.5769	10790.7		81.5769	1253.69		81.5769	9290.32		81.5769	1115.32		81.5769	2990.44
81.8633	1450.95		81.6605	11007.3		81.6605	1261.3		81.6605	9319.9		81.6605	1123.2		81.6605	2963.17
81.9469	1422.05		81.7441	10961.4		81.7441	1239.57		81.7441	9337.99		81.7441	1139.54		81.7441	3026.08
82.0305	1444.97		81.8277	10858.1		81.8277	1276.45		81.8277	9240.37		81.8277	1156.82		81.8277	2994.77
82.1141	1417.63		81.9112	10960.2		81.9112	1285.07		81.9112	9218.13		81.9112	1141.74		81.9112	2995.27
82.1976	1444.51		81.9946	10939.5		81.9946	1258.46		81.9946	9277.35		81.9946	1151.69		81.9946	3017.41
82.2812	1419.19		82.0782	11002.1		82.0782	1283.82		82.0782	9268.97		82.0782	1108.51		82.0782	3002.33
82.3648	1435.47		82.1617	11055.6		82.1617	1266.67		82.1617	9191.97		82.1617	1163.07		82.1617	2979.93
82.4484	1480.41		82.2453	10828.4		82.2453	1291.61		82.2453	9294.45		82.2453	1139.28		82.2453	3009.23
82.5319	1446.04		82.3289	11043.8		82.3289	1273.79		82.3289	9330.98		82.3289	1159.47		82.3289	3055.89
82.6155	1448.97		82.4125	11005.9		82.4125	1313.62		82.4125	9255.43		82.4125	1094.75		82.4125	3023.62
82.6991	1472.62		82.4961	11028.4		82.4961	1260.21		82.4961	9312.94		82.4961	1153.74		82.4961	3041.5
82.7827	1400.98		82.5797	10921.4		82.5797	1258.62		82.5797	9396.71		82.5797	1149.63		82.5797	2998.02
82.8662	1439.2		82.6633	11029		82.6633	1293.13		82.6633	9339.48		82.6633	1152.06		82.6633	3015.76
82.9498	1448.61		82.7468	11075		82.7468	1273.56		82.7468	9356.85		82.7468	1177.74		82.7468	2992.14
83.0334	1412.31		82.8304	11081.9		82.8304	1281.12		82.8304	9204.26		82.8304	1138.85		82.8304	2943.34
83.117	1407		82.914	11067.3		82.914	1265.09		82.914	9311.79		82.914	1166.28		82.914	2951.34
83.2005	1477.27		82.9976	10980.6		82.9976	1329.17		82.9976	9256.43		82.9976	1167.26		82.9976	2999.26
83.2841	1455.85		83.0812	10949.5		83.0812	1265.35		83.0812	9313.51		83.0812	1175.34		83.0812	2938
83.3677	1423.2		83.1648	11068.4		83.1648	1277.81		83.1648	9298.62		83.1648	1112.48		83.1648	3037.14
83.4513	1423.87		83.2484	11055.7		83.2484	1274.02		83.2484	9338.84		83.2484	1146.83		83.2484	3022.56
83.5348	1480.27		83.3317	11001.5		83.3317	1253		83.3317	9322.25		83.3317	1151		83.3317	3034.08
83.6184	1489.21		83.4153	11043.8		83.4153	1278.96		83.4153	9254.88		83.4153	1143.48		83.4153	3043.36
83.702	1467.53		83.4989	10990.7		83.4989	1282.51		83.4989	9384.48		83.4989	1160.54		83.4989	2985.97
83.7856	1412.24		83.5825	10973.1		83.5825	1269.98		83.5825	9365.87		83.5825	1113.12		83.5825	2995.69
83.8691	1464.23		83.666	11023.1		83.666	1285.88		83.666	9359.14		83.666	1132.26		83.666	2994.27
83.9527	1464.66		83.7499	11075		83.7499	1323.07		83.7499	9381.67		83.7499	1135.97		83.7499	3032.72
84.0363	1449.65		83.8335	11062.7		83.8335	1258.85		83.8335	9323.02		83.8335	1170.6		83.8335	2956.08
84.1198	1485.37		83.9171	11119		83.9171	1345.5		83.9171	9449.32		83.9171	1138.63		83.9171	3028.95
84.2034	1446.76		84.0006	10947.7		84.0006	1233.23		84.0006	9367.55		84.0006	1192.13		84.0006	3013.67
84.287	1431.65		84.0842	11012.3		84.0842	1286.26		84.0842	9372.26		84.0842	1130.52		84.0842	3000.81
84.3706	1487.55		84.1678	10999.6		84.1678	1287.67		84.1678	9405.74		84.1678	1143.08		84.1678	3015.65
84.4541	1456.93		84.2514	11116.4		84.2514	1264.19		84.2514	9369.24		84.2514	1166.94		84.2514	3067.49
84.5377	1445.02		84.335	11009.9		84.335	1304.83		84.335	9349.77		84.335	1163.4		84.335	3029
84.6213	1462.2		84.4186	11108.8		84.4186	1271.72		84.4186	9423.31		84.4186	1161.83		84.4186	3011.75
84.7049	1431.19		84.5022	11003.1		84.5022	1255.88		84.5022	9381.97		84.5022	1166.71		84.5022	2989.02
84.7884	1519.32		84.5857	11129		84.5857	1315.23		84.5857	9399.47		84.5857	1146.73		84.5857	3055.36
84.872	1434.28		84.6693	11013.5		84.6693	1278.57		84.6693	9449.2		84.6693	1167.9		84.6693	3044.79
84.9556	1511.07		84.7529	11062		84.7529	1241.61		84.7529	9332.28		84.7529	1151.58		84.7529	3016.84
85.0392	1416.33		84.8365	11151.7		84.8365	1270.14		84.8365	9341.71		84.8365	1176.58		84.8365	2978.81
85.1227	1452.97		84.9201	11079.1		84.9201	1251.25		84.9201	9486.73		84.9201	1148.87		84.9201	3009.47
85.2063	1449.11		85.0037	11063.8		85.0037	1302.21		85.0037	9406.63		85.0037	1144.61		85.0037	2991.64
85.2899	1453.4		85.0873	11148		85.0873	1254.83		85.0873	9396.87		85.0873	1179.11		85.0873	3028.58
85.3735	1425.21		85.1708	11097.6		85.1708	1252.36		85.1708	9502.41		85.1708	1133.72		85.1708	2999.46
85.457	1442.45		85.2544	11207.2		85.2544	1319.64		85.2544	9365.8		85.2544	1175.58		85.2544	2981.07
85.5406	1441.05		85.338	11088.6		85.338	1296.88		85.338	9459.85		85.338	1185.5		85.338	3014.09
85.6242	1452.13		85.4216	11175.7		85.4216	1273.74		85.4216	9392.18		85.4216	1139.94		85.4216	3025.26
85.7078	1424.12		85.5052	11072.9		85.5052	1286.19		85.5052	9520.5		85.5052	1152.83		85.5052	2998.82
85.7913	1442.43		85.5888	11102.1		85.5888	1310.3		85.5888	9450.44		85.5888	1154.42		85.5888	2924.21
85.8749	1418.44		85.6724	11227.1		85.6724	1295.44		85.6724	9475.68		85.6724	1146.05		85.6724	3092
85.9585	1458.84		85.7559	11002.2		85.7559	1303.44		85.7559	9410.29		85.7559	1130.82		85.7559	3009.33
86.0421	1470.04		85.8395	11159.8		85.8395	1257.77		85.8395	9520.77		85.8395	1133.51		85.8395	2992.17
86.1256	1465.39		85.9229	11104.3		85.9229	1288.68		85.9229	9351.54		85.9229	1130.54		85.9229	3085.25
86.2092	1451.9		86.0065	11034.2		86.0065	1273.64		86.0065	9566.9		86.0065	1132.48		86.0065	3009.72
86.2928	1450.28		86.09	11132.4		86.09	1263.52		86.09	9431.29		86.09	1144.82		86.09	3043.93
86.3764	1435.25		86.1736	11072.6		86.1736	1250.73		86.1736	9514.72		86.1736	1151.16		86.1736	3024.74
86.4599	1455.26		86.2572	11120.4		86.2572	1264.02		86.2572	9530.27		86.2572	1139.51		86.2572	2985.33
86.5435	1439.24		86.3408	11163.9		86.3408	1229.79		86.3408	9515.09		86.3408	1104.69		86.3408	3052.24
86.6271	1425.53		86.4244	11234.7		86.4244	1254.92		86.4244	9501.8		86.4244	1140.74		86.4244	3019.72
86.7109	1459.86		86.508	11253.2		86.508	1265.06		86.508	9547.31		86.508	1171.01		86.508	3026.55
86.7945	1438.59		86.5916	11108.3		86.5916	1277.59		86.5916	9496.04		86.5916	1172.05		86.5916	3021.17
86.8781	1467.53		86.6749	11128.1		86.6749	1264.25		86.6749	9491.58		86.6749	1192.67		86.6749	3016.72
86.9616	1458.32		86.7585	11339		86.7585	1276.46		86.7585	9525.28		86.7585	1148.4		86.7585	2996.44
87.0452	1488.05		86.8421	11138.2		86.8421	1259.33		86.8421	9460.73		86.8421	1151.03		86.8421	2998.91
87.1288	1462.08		86.9257	11290.2		86.9257	1303.29		86.9257	9578.37		86.9257	1148.41		86.9257	2988.17
87.2124	1459.59		87.0092	11213.5		87.0092	1277.47		87.0092	9470.77		87.0092	1131.03		87.0092	3048.58
87.2959	1467.61		87.0928	11302.9		87.0928	1261.7		87.0928	9641.73		87.0928	1147.74		87.0928	2961.24
87.3795	1421.6		87.1764	11283.4		87.1764	1338.28		87.1764	9640.69		87.1764	1184.47		87.1764	3059.14
87.4631	1469.2		87.26	11268.7		87.26	1283.11		87.26	9541.16		87.26	1164.28		87.26	2980.41
87.5466	1454.38		87.3436	11468.6		87.3436	1325.8		87.3436	9494.35		87.3436	1150.51		87.3436	3035.78
87.6302	1441.86		87.4269	11292.4		87.4269	1270.19		87.4269	9600.54		87.4269	1159.68		87.4269	3042.77
87.7138	1416.42		87.5105	11328.9		87.5105	1265.84		87.5105	9561.89		87.5105	1167.61		87.5105	2984.16
87.7974	1428.36		87.5941	11175.2		87.5941	1297.25		87.5941	9576.22		87.5941	1152.71		87.5941	3047.23
87.8812	1478.42		87.6777	11422.9		87.6777	1276.99		87.6777	9591.48		87.6777	1218.2		87.6777	3011.68
87.9648	1447.53		87.7613	11201		87.7613	1302.37		87.7613	9612.76		87.7613	1160.32		87.7613	3055.46
88.0484	1453.53		87.8448	11288.8		87.8448	1268.15		87.8448	9549.68		87.8448	1129.21		87.8448	2965.04
88.1319	1464.2		87.9284	11351.4		87.9284	1304.78		87.9284	9537.69		87.9284	1143.89		87.9284	2998.57
88.2155	1452.53		88.0123	11310		88.0123	1272.51		88.0123	9461.37		88.0123	1135.39		88.0123	3040.22
88.2991	1412.83		88.0959	11254.4		88.0959	1336.7		88.0959	9550.75		88.0959	1179		88.0959	3061.63
88.3827	1468.22		88.1794	11305.5		88.1794	1266.28		88.1794	9566.67		88.1794	1163.36		88.1794	3021.15
88.4662	1464.22		88.263	11285.8		88.263	1306.14		88.263	9604.24		88.263	1175.24		88.263	2972.43
			88.3466	11316.6		88.3466	1319.35		88.3466	9646.32		88.3466	1185.24		88.3466	3062.58
			88.4302	11390		88.4302	1233.55		88.4302	9598.75		88.4302	1178.25		88.4302	3006.91
			88.5138	11402.1		88.5138	1317.38		88.5138	9681.72		88.5138	1165.51		88.5138	3036.48
			88.5974	11339		88.5974	1273.5		88.5974	9612		88.5974	1170.17		88.5974	3024.01
			88.681	11340.2		88.681	1299.01		88.681	9623		88.681	1160.79
			88.7646	11354.2		88.7646	1297.1		88.7646	9660.32		88.7646	1177.82
			88.8481	11374		88.8481	1323.58		88.8481	9639.52		88.8481	1147.38
			88.9315	11418.9		88.9315	1317.95		88.9315	9732.69		88.9315	1179.13
									89.0153	9643.89		89.0153	1119.3
									89.0989	9769.61		89.0989	1142.3
									89.1825	9615.83		89.1825	1132.56
									89.2661	9608.11		89.2661	1192.12
									89.3497	9668.41		89.3497	1151.87
									89.4333	9642.05		89.4333	1143.25
									89.5169	9569.26		89.5169	1144.9
									89.6002	9775.75		89.6002	1219.41
									89.6838	9659.87		89.6838	1175.24

## Sheet: summary
Time (min)	WT mean	WT SD	R301A mean	R301A SD	Control mean	Control SD
2.5	1	0	1	0	1	0
2.58358	1.00052	0.0388815	0.970755	0.0460406	0.993649	0.00494132
2.66715	1.00809	0.0463801	0.983179	0.0144875	0.993341	0.0211625
2.75073	1.00661	0.033441	0.96301	0.0420579	1.00783	0.00776373
2.83432	0.988835	0.0514389	0.97236	0.0265046	0.987851	0.00115981
2.91788	0.99942	0.040286	0.959301	0.00888236	0.995799	0.0162064
3.00172	1.00018	0.0207032	0.957578	0.0450288	1.00526	0.0350649
3.0853	1.01437	0.0304595	0.948311	0.00678669	0.964307	0.00834666
3.16888	1.01955	0.0366675	0.947467	0.0141883	0.977322	2.34315e-05
3.25245	1.01377	0.0368433	0.948444	0.00189008	0.957956	0.00896095
3.33603	1.05215	0.0189449	0.949338	0.0116255	0.950798	0.00147518
3.41962	1.0513	0.0354091	0.946585	0.0097289	0.99674	0.0300965
3.50318	1.04033	0.0713104	0.937515	0.00922427	0.954364	0.0207255
3.58677	1.06975	0.0223201	0.934673	0.00609488	0.996385	0.0260922
3.67033	1.07546	0.0316917	0.958066	0.00785656	0.964808	0.0220419
3.75392	1.10188	0.0571088	0.914652	0.00750192	0.962563	0.0225316
3.8375	1.09227	0.0190345	0.967562	0.0559815	0.959468	0.020618
3.92107	1.10192	0.0313621	0.959759	0.0484315	0.97941	0.0206747
4.00465	1.13	0.022607	0.972925	0.0181681	0.974573	0.0220854
4.08822	1.1544	0.00424799	0.949113	0.00509029	0.957379	0.0241254
4.1718	1.16204	0.0189434	0.971771	0.00638181	0.957092	0.00138133
4.25538	1.1614	0.0576017	0.959374	0.00773753	0.936948	0.0156777
4.33897	1.19014	0.0464902	0.965984	0.00668797	0.95664	0.0318966
4.42255	1.21797	0.0492281	0.951042	0.0225169	0.95525	0.0175072
4.50613	1.2248	0.0326474	0.96607	0.0242036	0.95396	0.0277786
4.5897	1.25273	0.0193932	0.950039	0.0280135	0.977428	0.0253449
4.67353	1.25845	0.0476563	0.96689	0.0230277	0.955023	0.0267442
4.75712	1.28122	0.0148069	0.974364	0.0156664	0.959144	0.018576
4.8407	1.26244	0.0160762	0.977606	0.0152155	0.955247	0.0350114
4.92427	1.29982	0.0230775	0.924248	0.0105586	0.968191	0.0234254
5.00785	1.33823	0.0327626	0.967671	0.0454434	0.964643	0.0436064
5.09142	1.32228	0.015824	0.967781	0.0040001	0.962027	0.030388
5.175	1.36668	0.0128402	0.963748	0.0229041	0.9674	0.0359843
5.25858	1.36777	0.0571847	0.96718	0.0204528	0.965992	0.0313236
5.34215	1.36867	0.0293386	0.967692	0.0147851	0.955171	0.0176246
5.42573	1.3996	0.0137239	0.979175	0.0193126	0.972076	0.0234864
5.50932	1.39812	0.00487786	0.980643	0.0066152	0.962443	0.0205927
5.59288	1.42696	0.0181441	0.967876	0.0119806	0.941281	0.0184439
5.67647	1.43787	0.0106738	0.973723	0.00274312	0.975986	0.0117757
5.76005	1.47314	0.00748419	0.985282	0.014614	0.950617	0.0169101
5.84362	1.4981	0.00267603	0.999364	0.00512763	0.960629	0.0243412
5.9272	1.47515	0.00160031	0.97518	0.0199621	0.967288	0.0432138
6.01077	1.50425	0.0199567	0.999651	0.0179322	0.955878	0.022696
6.09435	1.51453	0.0156891	0.959787	0.00866194	0.970375	0.0261678
6.17793	1.55341	0.0287613	0.979952	0.0234081	0.94841	0.0308839
6.26152	1.51611	0.0108157	0.976856	0.0565719	0.964311	0.0520037
6.34508	1.58623	0.0332078	0.981354	0.0409897	0.950726	0.024515
6.42892	1.60858	0.0389733	0.981442	0.00405841	0.955223	0.0434535
6.5125	1.61899	0.000619844	0.976824	0.0111438	0.958866	0.0197176
6.59608	1.62385	0.0206741	1.00159	0.056491	0.938402	0.0158706
6.67967	1.63338	0.0205233	0.982409	0.00840154	0.954058	0.0319409
6.76323	1.67844	0.0566201	1.00835	0.00876164	0.978557	0.0525098
6.84682	1.68581	0.0204423	0.984007	0.0470304	0.948471	0.0208796
6.93038	1.69708	0.0243998	0.975739	0.0318233	0.965902	0.0144987
7.01397	1.70224	0.0838477	0.972824	0.0434302	0.95818	0.026514
7.09755	1.74491	0.012811	0.989908	0.0367864	0.956022	0.00436575
7.18113	1.7469	0.012565	1.0079	0.0117252	0.972469	0.0270519
7.26472	1.75496	0.0454224	1.00184	0.0189473	0.963667	0.00859424
7.34828	1.74139	0.0190593	1.00537	0.0147083	0.957016	0.023088
7.43187	1.77728	0.0191001	1.02304	0.0312532	0.961846	0.0131138
7.51545	1.80765	0.0123063	0.987478	0.0133598	0.971372	0.0223062
7.59903	1.80132	0.0231707	0.993152	0.0129792	0.946682	0.0153548
7.68262	1.86226	0.00998012	1.01494	0.0385683	0.972652	0.0271879
7.76618	1.86174	0.0151885	1.03003	0.0170975	0.952183	0.0180674
7.84977	1.90186	0.0307019	1.01794	0.0156625	0.962755	0.0146696
7.93335	1.92274	0.023355	0.998282	0.0130848	0.967902	0.0181702
8.01692	1.90948	0.0084155	1.01042	0.0494042	0.961336	0.00989479
8.1005	1.89649	0.0315477	0.99024	0.0302632	0.959241	0.00715632
8.18408	1.94837	0.0095147	1.01601	0.0328248	0.961556	0.0367583
8.26767	1.92742	0.0142279	1.04219	0.010485	0.952767	0.0475107
8.35125	1.95723	0.0281787	1.04167	0.049715	0.975843	0.0203888
8.43482	1.97003	0.00302517	1.03892	0.0609161	0.959656	0.0337268
8.5184	2.02811	0.0351873	1.03616	0.0511539	0.963609	0.0120927
8.60198	2.00765	0.0283797	1.026	0.0274172	0.957259	0.000814711
8.68555	2.05383	0.0447474	1.04216	0.0162105	0.954116	0.0157014
8.76913	2.04509	0.0295099	1.04519	0.0530787	0.958924	0.0174539
8.85272	2.04027	0.0389749	1.02722	0.0460964	0.952723	0.0230991
8.9363	2.06489	0.0362713	1.01951	0.0626988	0.971431	0.0445033
9.01987	2.1093	0.0437687	1.01155	0.0169795	0.961534	0.0458106
9.10345	2.06318	0.0211804	1.03723	0.0433384	0.972	0.0250576
9.18703	2.13081	0.0541834	1.04483	0.0521147	0.971345	0.0336754
9.2706	2.12454	0.030804	1.05563	0.0256675	0.969121	0.015441
9.35418	2.13614	0.0466643	1.02949	0.00335458	0.963289	0.0160918
9.43777	2.17185	0.025452	1.05007	0.0160397	0.933755	0.0117038
9.52135	2.2066	0.0415937	1.03882	0.0341545	0.958754	0.0231816
9.60492	2.24268	0.0151501	1.02962	0.0247182	0.952867	0.00151197
9.6885	2.22654	0.00463858	1.04485	0.00831166	0.959427	0.00870372
9.77208	2.23165	0.0517673	1.01787	0.0376813	0.943308	0.000526521
9.85565	2.19633	0.0381824	1.06232	0.000526224	0.964998	0.00957003
9.93923	2.26303	0.092614	1.08244	0.0836844	0.955596	0.00839069
10.0228	2.31451	0.0494475	1.05862	0.109438	0.962026	0.0223538
10.1064	2.27029	0.0503253	1.0807	0.027187	0.965455	0.00263356
10.19	2.34959	0.0584963	1.02969	0.0515694	0.979652	0.0135458
10.2736	2.34661	0.0418782	1.06726	0.00785173	0.964899	0.00351802
10.3571	2.34825	0.0521972	1.06073	0.00482291	0.965877	0.0481076
10.4407	2.38053	0.0466891	1.01802	0.0372426	0.964896	0.0207406
10.5243	2.37272	0.0048542	1.0566	0.0719764	0.957594	0.0103987
10.6079	2.38184	0.0887714	1.0713	0.0681792	0.948222	0.000410892
10.6917	2.41399	0.0722585	1.06779	0.037837	0.980744	0.0318009
10.7753	2.3921	0.0341774	1.09696	0.0798786	0.950882	0.0150653
10.8589	2.44545	0.0902676	1.06101	0.00905931	0.953301	0.0271806
10.9424	2.43919	0.0156962	1.06385	0.00721525	0.969952	0.0403905
11.026	2.42765	0.0624099	1.06014	0.0547974	0.968479	0.00331632
11.1096	2.44884	0.0444089	1.0701	0.0830793	0.9461	0.00568027
11.1932	2.48902	0.0674451	1.08054	0.0698535	0.967332	0.0102927
11.2767	2.51178	0.0365111	1.0866	0.0618387	0.95411	0.0137042
11.3603	2.50589	0.0441084	1.0545	0.0820044	0.968088	0.0333736
11.4439	2.53352	0.0663966	1.09879	0.0775293	0.957818	0.0126905
11.5275	2.51228	0.120583	1.08619	0.0423293	0.973404	0.0103715
11.6111	2.54089	0.111167	1.07555	0.00625937	0.964281	0.0294265
11.6946	2.56687	0.0485679	1.09572	0.0231142	0.963712	0.0389533
11.7782	2.6328	0.0488514	1.05427	0.0223861	0.960128	0.029544
11.8618	2.62728	0.02263	1.09717	0.0709721	0.973392	0.0350759
11.9454	2.6703	0.0932641	1.11364	0.0492064	0.979932	0.0242114
12.029	2.63827	0.088627	1.11061	0.0632342	0.966518	0.0398548
12.1125	2.69835	0.0807736	1.09222	0.0316075	0.970558	0.0325788
12.1961	2.70187	0.119317	1.0797	0.0575365	0.958344	0.025436
12.2797	2.6748	0.0886976	1.10145	0.0630431	0.978153	0.0198883
12.3633	2.70782	0.0393549	1.0714	0.0453991	0.958089	0.0227186
12.4468	2.70185	0.0660871	1.14129	0.0168435	0.976008	0.0135201
12.5304	2.77188	0.0788813	1.09286	0.0292431	0.972245	0.04229
12.614	2.7489	0.0694928	1.06642	0.0482664	0.972685	0.0196016
12.6976	2.74599	0.0773454	1.10221	0.0788295	0.960198	0.0155631
12.7812	2.80415	0.0633578	1.08187	0.0279978	0.972082	0.0241813
12.8647	2.82203	0.0778263	1.11304	0.0819226	0.976968	0.0176339
12.9483	2.79573	0.0857004	1.11913	0.0484127	0.97892	0.0332182
13.0319	2.85859	0.0719203	1.10574	0.0164053	0.952192	0.027762
13.1155	2.8587	0.00104696	1.10602	0.0777195	0.969864	0.0146329
13.199	2.90643	0.0763021	1.11491	0.108703	0.963468	0.0217915
13.2826	2.85304	0.0777824	1.1215	0.0359975	0.96258	0.0134246
13.3661	2.88666	0.0713979	1.11866	0.0416547	0.96816	0.0221343
13.4497	2.91052	0.0771809	1.08792	0.0615787	0.967197	0.00628
13.5333	2.91207	0.0847213	1.10789	0.0338813	0.977272	0.0325112
13.6168	2.9359	0.0983804	1.1156	0.0510506	0.964196	0.00504804
13.7004	2.95794	0.0771611	1.09487	0.0360129	0.953436	0.0078487
13.784	3.01429	0.0810285	1.08977	0.0656572	0.971888	0.00445669
13.8676	2.99873	0.112227	1.09842	0.0470296	0.96673	0.000780986
13.9512	2.99059	0.119809	1.12704	0.0600525	0.971994	0.026314
14.0348	3.01741	0.113033	1.12906	0.0708922	0.975962	0.0364912
14.1183	3.04284	0.040384	1.1544	0.0746421	0.96515	0.0187482
14.2021	2.99813	0.0730181	1.12021	0.068732	0.968362	0.0504834
14.2857	3.07853	0.0585839	1.11011	0.0480581	0.973812	0.0458625
14.3693	3.03986	0.0423546	1.14656	0.0564255	0.961111	0.0249408
14.4529	3.06828	0.0865945	1.13273	0.0430432	0.957384	0.0213666
14.5365	3.0856	0.084368	1.11545	0.0499567	0.974491	0.0167457
14.62	3.0962	0.123936	1.16255	0.10708	0.977641	0.0503273
14.7036	3.10153	0.075121	1.14291	0.079591	0.962661	0.00910109
14.7874	3.09784	0.087715	1.16192	0.0534806	0.967425	0.0182206
14.8713	3.15507	0.0915128	1.14666	0.0885099	0.959529	0.0273767
14.9549	3.17676	0.114202	1.1169	0.117744	0.962997	0.0198302
15.0384	3.17202	0.0972836	1.13097	0.0372189	0.973153	0.0135157
15.122	3.20834	0.104588	1.13974	0.105713	0.964688	0.0321353
15.2056	3.17913	0.116822	1.14154	0.067131	0.965684	0.00365101
15.2892	3.26607	0.113256	1.15051	0.0248984	0.970564	0.0195768
15.3727	3.1812	0.107558	1.14459	0.03865	0.977232	0.0286658
15.4563	3.27124	0.210031	1.17309	0.0559088	0.966395	0.00476668
15.5402	3.25689	0.123524	1.11322	0.04612	0.951583	0.0131848
15.6237	3.28741	0.142215	1.12808	0.0525756	0.965469	0.0411346
15.7073	3.28881	0.12155	1.15156	0.0813765	0.973943	0.0201545
15.7909	3.35878	0.0814927	1.14498	0.0723027	0.985466	0.0258319
15.8745	3.29506	0.137948	1.16395	0.0558984	0.981209	0.0186088
15.9581	3.35569	0.149455	1.14533	0.0331248	0.974789	0.00247465
16.0416	3.32216	0.134931	1.14499	0.0967448	0.987245	0.0323668
16.1252	3.37384	0.138906	1.12338	0.0335816	0.982141	0.0359919
16.2088	3.37955	0.175223	1.1586	0.0710318	0.956575	0.0177308
16.2924	3.41099	0.115153	1.18474	0.0775938	0.954061	0.003294
16.3759	3.44754	0.0944915	1.16369	0.0870427	0.98375	0.0230701
16.4595	3.43685	0.154661	1.16192	0.0798472	0.954764	0.00426811
16.5431	3.40826	0.108531	1.16218	0.020937	0.987691	0.0346215
16.6267	3.46516	0.198024	1.17222	0.0503505	0.9603	0.00348789
16.7103	3.41313	0.207169	1.15278	0.0642863	0.969633	0.00048414
16.7938	3.41999	0.135116	1.17725	0.0317691	0.973899	0.00262886
16.8774	3.39361	0.106824	1.17895	0.0549225	0.966491	0.00801979
16.961	3.4863	0.150934	1.1877	0.0515932	0.971015	0.0389321
17.0446	3.51488	0.129327	1.16164	0.0506964	0.986525	0.0370959
17.1282	3.51415	0.135115	1.17759	0.0828543	0.988352	0.0354591
17.2117	3.52875	0.135925	1.13954	0.0714762	0.959193	0.039585
17.2952	3.56767	0.0732869	1.19272	0.042112	0.976562	0.0311007
17.3788	3.55327	0.134705	1.18054	0.0790315	0.965059	0.0246422
17.4627	3.59843	0.122863	1.16805	0.0496324	0.984104	0.0262716
17.5463	3.5179	0.123105	1.20663	0.0749913	0.978258	0.020893
17.6298	3.5688	0.12618	1.18283	0.0436916	0.983949	0.021023
17.7134	3.65358	0.163199	1.17014	0.0995953	0.974299	0.0258505
17.797	3.65366	0.158733	1.14939	0.0791203	0.991994	0.0200939
17.8806	3.63351	0.124891	1.17915	0.0515017	0.979937	0.0245884
17.9642	3.67865	0.197157	1.22258	0.058022	0.96925	0.0197175
18.0477	3.63539	0.113131	1.1858	0.09741	0.954693	0.0172278
18.1313	3.67658	0.189045	1.17506	0.0717652	0.991249	0.0212092
18.2149	3.65435	0.12859	1.15379	0.0677397	0.977773	0.0194538
18.2985	3.70994	0.147898	1.1914	0.0395446	0.985272	0.0189923
18.382	3.75267	0.144477	1.1718	0.0610395	0.982566	0.00988058
18.4656	3.72737	0.160132	1.1938	0.116081	0.9676	0.0277113
18.5492	3.78516	0.10143	1.20169	0.0564333	0.980924	0.0303014
18.6328	3.79595	0.191884	1.17614	0.0807393	0.980155	0.0316317
18.7164	3.82069	0.187154	1.20873	0.0428646	0.967907	0.00950223
18.7999	3.82103	0.2208	1.19455	0.0992152	0.993769	0.0131705
18.8835	3.73607	0.15643	1.17774	0.0335719	0.985992	0.0407497
18.9671	3.79292	0.170218	1.20044	0.0736653	0.977944	0.0163302
19.0507	3.77753	0.144448	1.17947	0.0795565	0.987129	0.0415538
19.1343	3.85515	0.209382	1.18835	0.06463	0.990416	0.0388745
19.2178	3.83834	0.152066	1.17405	0.0614201	0.984144	0.0303505
19.3014	3.85822	0.147424	1.2148	0.0726938	0.977292	0.0176391
19.385	3.91565	0.20841	1.18879	0.0534628	0.959898	0.0108639
19.4686	3.96802	0.153662	1.19771	0.0580504	0.982	0.02714
19.5522	3.89413	0.119348	1.23946	0.031532	0.976829	0.0354614
19.6357	3.95096	0.208085	1.18854	0.0318425	0.977697	0.0344978
19.7193	3.88828	0.153127	1.20988	0.0706484	0.987625	0.0393348
19.8029	3.9326	0.171134	1.21277	0.0611872	0.987707	0.017545
19.8865	3.93597	0.119961	1.228	0.0769429	0.972083	0.00594799
19.9701	3.99919	0.115949	1.22241	0.0567103	0.965101	0.00582419
20.0536	4.05906	0.145913	1.19441	0.10416	0.989898	0.0289756
20.1372	4.01571	0.0941731	1.20331	0.0959553	0.962455	0.00879608
20.2208	3.99029	0.142091	1.24368	0.0708437	0.971923	0.010058
20.3043	4.02424	0.193187	1.18862	0.0701862	0.98399	0.0434183
20.3879	4.03431	0.143742	1.20297	0.092355	0.97717	0.034307
20.4715	4.10145	0.235143	1.21663	0.0748759	0.966391	0.0119118
20.5551	4.08935	0.178013	1.21903	0.114435	0.990393	0.00375653
20.6387	4.08898	0.220121	1.21931	0.102459	0.980953	0.0236781
20.7222	4.09524	0.154755	1.22922	0.0745077	0.987893	0.0147377
20.8058	4.13325	0.19799	1.23047	0.0485235	0.979006	0.011353
20.8894	4.04607	0.116897	1.22599	0.115775	0.987405	0.000148399
20.973	4.10974	0.22111	1.22721	0.115642	0.978202	0.0248414
21.0565	4.14151	0.198944	1.24258	0.0548517	0.990136	0.0248801
21.1401	4.08864	0.207255	1.23929	0.0584017	0.971844	0.00181738
21.2237	4.16607	0.182769	1.23283	0.034618	0.987598	0.00822857
21.3073	4.16564	0.172363	1.25474	0.0864969	0.963231	0.00198006
21.3909	4.13645	0.114207	1.23713	0.0932655	0.997307	0.0104751
21.4744	4.16281	0.207135	1.23854	0.0598246	0.981638	0.0319973
21.558	4.1851	0.177011	1.26427	0.115138	0.97391	0.0203481
21.6416	4.20748	0.188591	1.22279	0.0487846	0.974588	0.00755452
21.7252	4.22872	0.21002	1.23432	0.0952368	0.976235	0.0418857
21.8088	4.28169	0.160277	1.22918	0.0674994	0.979303	0.0200032
21.8924	4.28017	0.196606	1.23957	0.0877918	0.968621	0.0166019
21.9759	4.31007	0.187241	1.22843	0.0722458	0.965452	0.00676619
22.0595	4.33185	0.219806	1.22824	0.0749183	0.965228	0.0428997
22.1431	4.32818	0.19241	1.22398	0.0795977	0.980587	0.037338
22.2267	4.28134	0.169316	1.21899	0.10754	0.988419	0.0170567
22.3102	4.34481	0.162879	1.22708	0.0404576	0.981735	0.0275312
22.3938	4.35846	0.212976	1.276	0.0682377	0.992052	0.0179255
22.4774	4.34458	0.221543	1.25761	0.0913749	0.991124	0.0382242
22.561	4.33896	0.170519	1.22188	0.0782191	0.979706	0.00613917
22.6446	4.38185	0.232031	1.25712	0.0614214	0.972066	0.00304326
22.7281	4.34681	0.272966	1.2619	0.0843417	0.993819	0.0285206
22.8117	4.40009	0.211306	1.21692	0.0551164	0.995195	0.0369884
22.8953	4.36444	0.291097	1.22021	0.0273981	0.97586	0.0110925
22.9789	4.45426	0.231055	1.20863	0.0800432	0.982298	0.0074757
23.0624	4.46711	0.212787	1.23446	0.0690135	0.988183	0.0175054
23.146	4.45573	0.213753	1.26973	0.074265	0.9725	0.02253
23.2296	4.48932	0.258737	1.2139	0.0613289	0.972092	0.00343192
23.3132	4.46043	0.122144	1.23167	0.0994343	0.983947	0.0363792
23.3968	4.5074	0.204956	1.26761	0.0625766	0.98248	0.00721484
23.4803	4.48274	0.165235	1.26054	0.0551492	0.964336	0.00832026
23.5639	4.50992	0.305558	1.24742	0.101309	0.992327	0.0362269
23.6475	4.48479	0.241211	1.25199	0.088291	0.983862	0.00460336
23.7311	4.54842	0.230369	1.25264	0.0778007	0.997351	0.0324184
23.8147	4.55396	0.201844	1.25551	0.133264	0.979631	0.00622921
23.8982	4.51718	0.238646	1.25046	0.118585	0.97224	0.0425412
23.9818	4.57115	0.255612	1.25028	0.117131	0.985586	0.00784878
24.0654	4.60557	0.206915	1.23199	0.0751227	0.983943	0.0127307
24.149	4.58561	0.130337	1.27867	0.0981394	1.00181	0.0235454
24.2325	4.5991	0.289316	1.25477	0.100855	0.988062	0.0341746
24.3161	4.54615	0.202475	1.24462	0.0859034	0.998436	0.0503801
24.3997	4.62037	0.223148	1.23752	0.080885	0.981903	0.0249283
24.4833	4.58555	0.232584	1.27959	0.0860279	0.987407	0.0181779
24.5669	4.6474	0.184793	1.26446	0.112227	0.979169	0.0170215
24.6504	4.60925	0.216226	1.27725	0.0735192	0.993448	0.026174
24.734	4.6407	0.190268	1.26378	0.0727973	0.998592	0.00609894
24.8176	4.67744	0.206616	1.28089	0.108313	0.997902	0.0200981
24.9012	4.71635	0.239286	1.27049	0.0361773	0.996633	0.0248033
24.9848	4.67196	0.230715	1.29667	0.110079	0.978522	0.0011545
25.0683	4.67915	0.208214	1.26298	0.115132	0.989431	0.00233371
25.1519	4.71511	0.255159	1.28913	0.117095	0.977356	0.0112543
25.2355	4.73465	0.242247	1.26233	0.0725187	0.986029	0.0361937
25.3191	4.80645	0.30073	1.25033	0.0405464	0.99251	0.0152801
25.4027	4.77338	0.246245	1.27942	0.093116	1.00108	0.0153403
25.4862	4.75634	0.269144	1.29243	0.0781218	0.991983	0.0329397
25.5698	4.76826	0.241134	1.29041	0.0928872	0.987155	0.0240998
25.6534	4.7712	0.222208	1.25874	0.0796178	1.01179	0.0315977
25.737	4.85128	0.278723	1.25571	0.023196	1.00986	0.0482515
25.8206	4.80837	0.209956	1.22216	0.0937093	0.977365	0.00722862
25.9041	4.7963	0.217398	1.28597	0.0546465	0.974783	0.0147426
25.9877	4.86143	0.292351	1.28378	0.0827747	0.998236	0.0144486
26.0713	4.82491	0.258847	1.27751	0.08982	0.996946	0.0239027
26.1549	4.87797	0.272503	1.28537	0.0678443	1.00886	0.0217679
26.2385	4.87737	0.210115	1.27741	0.0889368	0.976354	0.00620096
26.3223	4.85336	0.257691	1.28439	0.0881182	1.00012	0.021331
26.4059	4.88546	0.288239	1.25694	0.113156	1.00894	0.0348799
26.4895	4.92204	0.220064	1.31119	0.123743	0.984098	0.007759
26.573	4.92763	0.252117	1.28483	0.0875555	0.986774	0.0290869
26.6566	4.999	0.285624	1.26774	0.0754554	1.0015	0.0318576
26.7402	4.96735	0.31763	1.28976	0.120731	0.976726	0.0150342
26.8238	4.95531	0.21048	1.2892	0.132107	1.02222	0.0333296
26.9073	4.98856	0.259618	1.29432	0.083479	1.0115	0.0215059
26.9909	4.94418	0.277093	1.26712	0.0519246	0.988533	0.0420898
27.0745	5.04862	0.288197	1.29859	0.0762136	1.0061	0.0537854
27.1581	5.01019	0.321092	1.29598	0.062884	0.997108	0.0201899
27.2416	5.00077	0.258347	1.30644	0.0137644	0.987958	0.0276389
27.3252	5.07394	0.253972	1.27438	0.0829772	0.990132	0.024466
27.4088	5.05339	0.197718	1.26114	0.0968955	0.988716	0.0221875
27.4924	5.02259	0.239277	1.30229	0.0477506	0.998732	0.0231915
27.5759	5.04009	0.260075	1.27367	0.0918347	1.01029	0.0337769
27.6595	5.12631	0.239031	1.31383	0.0942479	0.987465	0.00760308
27.7431	5.07618	0.316424	1.30546	0.11727	1.0082	0.0400222
27.8267	5.10113	0.278474	1.28718	0.0405836	0.99156	0.0170907
27.9103	5.10348	0.229037	1.31138	0.0392474	0.996653	0.0219076
27.9939	5.0914	0.233045	1.2998	0.106768	0.996313	0.0256437
28.0774	5.17821	0.362554	1.30231	0.0830081	1.00708	0.0391524
28.161	5.12941	0.251594	1.3082	0.0762106	0.988964	0.00800883
28.2446	5.11202	0.305146	1.30623	0.109029	0.984421	0.00655877
28.3282	5.16418	0.335061	1.26575	0.056611	0.995734	0.00860413
28.4117	5.1903	0.310582	1.2854	0.0246124	0.991035	0.0235435
28.4953	5.20438	0.312062	1.28901	0.107205	0.968363	0.00848077
28.5789	5.15155	0.279267	1.30857	0.0790986	0.977057	0.0102967
28.6625	5.19722	0.302163	1.3035	0.0362337	1.00868	0.034974
28.7461	5.18111	0.316284	1.29765	0.12663	0.992428	0.00138193
28.8296	5.23226	0.284706	1.27305	0.131935	0.987844	0.0199216
28.9132	5.23012	0.337988	1.30792	0.0855532	0.997131	0.0250879
28.9968	5.21664	0.340932	1.33084	0.158477	1.0058	0.0308244
29.0804	5.2282	0.192901	1.30163	0.0290309	0.998641	0.012576
29.1639	5.29374	0.240131	1.30977	0.0850839	0.981014	0.0194113
29.2475	5.27638	0.24622	1.30048	0.0900339	0.998946	0.0361501
29.3311	5.24986	0.311171	1.32895	0.0867164	0.988177	0.00403299
29.4147	5.29339	0.24382	1.3104	0.103287	0.979318	0.00762074
29.4983	5.32968	0.300486	1.30395	0.101895	1.00875	0.0169308
29.5818	5.31767	0.250341	1.33744	0.109898	0.982679	0.00278551
29.6654	5.28189	0.343532	1.30254	0.0864201	1.00369	0.00813603
29.749	5.33353	0.2955	1.33001	0.0829878	0.991814	0.0138444
29.8326	5.2764	0.277533	1.31683	0.104138	0.983544	0.0378777
29.9162	5.3482	0.248038	1.31601	0.116965	0.980477	0.0103677
29.9997	5.42665	0.306575	1.33613	0.0788749	0.987621	0.0144546
30.0833	5.42818	0.264518	1.31243	0.0678257	0.992129	0.0268944
30.1669	5.43255	0.202042	1.32577	0.143613	1.00517	0.0398025
30.2505	5.34729	0.369725	1.32898	0.0942414	0.997001	0.0261653
30.334	5.41302	0.177227	1.32611	0.0732311	1.01652	0.0419159
30.4176	5.42806	0.386521	1.37561	0.0809665	0.988972	0.00721887
30.5012	5.41512	0.362012	1.33673	0.104707	0.99346	0.0365299
30.5848	5.43945	0.261914	1.30753	0.0612215	1.0118	0.017063
30.6684	5.42146	0.384595	1.32746	0.108602	1.00505	0.00710514
30.7519	5.45495	0.295756	1.33298	0.101877	0.994087	0.0084813
30.8355	5.48372	0.166489	1.3451	0.121052	0.977304	0.00262482
30.9191	5.49725	0.363284	1.34282	0.124161	0.995121	0.0330948
31.0027	5.57116	0.262988	1.33129	0.032897	1.0151	0.0389112
31.0862	5.48615	0.318088	1.32911	0.109521	1.01526	0.0360108
31.1698	5.53698	0.298856	1.31722	0.0971352	1.01008	0.0393058
31.2534	5.52659	0.309888	1.31422	0.077978	1.00909	0.0368821
31.337	5.52105	0.326949	1.32415	0.109872	0.98687	0.0251931
31.4206	5.58024	0.352656	1.32631	0.0517458	0.995589	0.0223682
31.5041	5.5733	0.243909	1.31189	0.0539934	0.988669	0.0204603
31.5877	5.55795	0.378125	1.34892	0.0788998	0.995929	0.0285739
31.6713	5.5636	0.335789	1.34779	0.0974305	0.997056	0.0146838
31.7549	5.62404	0.244478	1.31587	0.0403427	1.00267	0.0414515
31.8385	5.57525	0.250221	1.37971	0.0660573	0.99507	0.0338306
31.922	5.64607	0.271684	1.36116	0.0749876	0.999825	0.0236747
32.0056	5.61523	0.237839	1.32974	0.0716921	0.991551	0.0273027
32.0892	5.61597	0.324555	1.33507	0.106369	1.01158	0.0388012
32.1728	5.58667	0.270049	1.3459	0.0554919	0.990188	0.0197357
32.2563	5.68655	0.27285	1.33637	0.094645	0.997896	0.0121281
32.3399	5.658	0.322836	1.32547	0.0701958	0.998069	0.00745516
32.4235	5.6401	0.34954	1.35001	0.0962368	0.995952	0.0230797
32.5071	5.71068	0.367976	1.33985	0.0691466	0.997201	0.0523477
32.5907	5.65854	0.324641	1.32933	0.0634352	0.985605	0.00386556
32.6742	5.70269	0.358677	1.33887	0.060492	1.00474	0.0338458
32.7581	5.72174	0.374972	1.35209	0.0855338	1.008	0.032712
32.8417	5.80078	0.341763	1.36414	0.110981	0.997382	0.00877572
32.9252	5.77024	0.293173	1.34407	0.0931536	1.00415	0.0209038
33.0088	5.78282	0.343958	1.36606	0.083295	0.990733	0.0295573
33.0924	5.78472	0.415031	1.33105	0.0724989	1.00211	0.0338956
33.176	5.77786	0.3651	1.33686	0.0834548	1.00248	0.0220764
33.2595	5.79785	0.32253	1.34436	0.0696548	1.00047	0.0265025
33.3431	5.75685	0.368448	1.33283	0.0476237	0.997922	0.0190782
33.4267	5.83868	0.368873	1.33529	0.0404963	0.991769	0.00824993
33.5103	5.75845	0.300686	1.32422	0.0907225	0.99608	0.00850586
33.5939	5.78428	0.319294	1.32311	0.0934471	0.994683	0.0184862
33.6775	5.8092	0.369306	1.36411	0.0895052	0.99508	0.0164453
33.761	5.83284	0.281986	1.34508	0.0336052	0.996972	0.00621306
33.8446	5.82161	0.347382	1.38075	0.114891	1.01154	0.0466308
33.9282	5.82735	0.305694	1.36996	0.0235505	1.00475	0.0186896
34.0118	5.87489	0.377991	1.3408	0.0620912	0.990374	0.0120954
34.0954	5.92455	0.324943	1.34579	0.0405102	1.01997	0.0260348
34.1789	5.94607	0.381445	1.3362	0.0438737	0.995605	0.0304228
34.2625	5.91667	0.360459	1.34709	0.0467986	1.01422	0.0431253
34.3461	5.94898	0.263842	1.38949	0.0900143	1.02268	0.0160893
34.4297	5.93644	0.299927	1.35492	0.0786332	1.00982	0.0199729
34.5132	5.95504	0.412016	1.34152	0.121352	1.00537	0.00892429
34.5968	5.92871	0.311941	1.38532	0.0639378	1.02395	0.0575582
34.6804	5.99392	0.343846	1.37165	0.0867829	1.01781	0.0178487
34.764	5.92482	0.40747	1.3585	0.0992993	1.00302	0.0118909
34.8475	5.99391	0.397411	1.34969	0.0352859	1.00819	0.0437831
34.9311	5.95004	0.309028	1.34776	0.0624539	1.00368	0.0453726
35.0147	5.99791	0.231981	1.38314	0.0774667	1.02104	0.03375
35.0983	5.99415	0.322397	1.35467	0.0817385	1.01477	0.0242623
35.1819	5.9372	0.245368	1.38133	0.0658845	1.00626	0.0326068
35.2654	6.03647	0.290127	1.37569	0.110271	1.00246	0.0317745
35.349	6.08135	0.405811	1.35189	0.0608975	0.998789	0.000610877
35.4326	6.03723	0.30571	1.36689	0.0980965	1.01418	0.0367689
35.5162	6.07676	0.316629	1.37368	0.0581104	1.01506	0.0351591
35.5998	6.04745	0.319551	1.39846	0.0712429	1.01183	0.0132658
35.6833	6.07393	0.287524	1.36257	0.0821872	1.01238	0.0234693
35.7669	6.03061	0.31289	1.34644	0.0982119	1.00632	0.0034932
35.8505	6.12144	0.31288	1.38462	0.0630452	1.00275	0.0403298
35.934	6.08546	0.356006	1.38274	0.142299	1.00555	0.04802
36.0176	6.10309	0.378047	1.36286	0.124194	0.99706	0.0212405
36.1012	6.14196	0.358841	1.37693	0.0462078	0.998247	0.0117622
36.1848	6.09447	0.346442	1.39509	0.0712629	1.01002	0.0277497
36.2684	6.11212	0.429947	1.35129	0.104943	0.993868	0.0129165
36.352	6.21411	0.402891	1.38081	0.084393	1.00609	0.0344766
36.4355	6.19303	0.456988	1.40817	0.0873885	1.01106	0.0476525
36.5191	6.17549	0.369672	1.37082	0.0546713	1.0104	0.0369539
36.6027	6.13822	0.391194	1.40725	0.0921928	1.01391	0.0258829
36.6863	6.18519	0.453749	1.3977	0.0686045	1.01256	0.0146428
36.7699	6.22795	0.417463	1.33407	0.0626589	0.990695	0.0041634
36.8535	6.19167	0.413029	1.39222	0.0516661	1.00523	0.0385448
36.937	6.2445	0.357184	1.37437	0.0529422	1.01085	0.00318331
37.0206	6.18623	0.354616	1.40342	0.117393	1.00942	0.0334327
37.1042	6.20581	0.400453	1.39932	0.129859	0.979395	0.0130553
37.1878	6.21205	0.433215	1.42246	0.11707	1.01329	0.0129368
37.2713	6.25171	0.390209	1.39353	0.0390727	1.0017	0.015484
37.3549	6.28957	0.444922	1.38677	0.0384457	1.01154	0.00195611
37.4385	6.24518	0.336369	1.41123	0.13007	1.00983	0.0161659
37.5221	6.24459	0.37498	1.39154	0.109376	1.01739	0.0155
37.6057	6.28766	0.392376	1.3893	0.0904257	0.996807	0.021392
37.6892	6.3	0.277976	1.37162	0.0892557	1.01195	0.0120924
37.7728	6.30356	0.307252	1.39666	0.0680541	1.01942	0.0248335
37.8564	6.29967	0.428769	1.39935	0.105564	1.03483	0.0397124
37.94	6.36782	0.39785	1.40124	0.0983958	1.00802	0.0158424
38.0236	6.40831	0.387866	1.41233	0.0995351	1.01443	0.026963
38.1072	6.26911	0.403235	1.36962	0.0919339	1.01055	0.0162768
38.1907	6.35152	0.339401	1.40089	0.126806	1.02174	0.0312447
38.2743	6.31303	0.375354	1.37168	0.0774391	1.01518	0.0452146
38.3579	6.34932	0.395008	1.39693	0.0826432	1.02241	0.0337438
38.4415	6.36678	0.349937	1.38691	0.0621697	1.0181	0.0106401
38.5251	6.3609	0.388216	1.38442	0.0841405	1.01281	0.0278061
38.6086	6.3722	0.40372	1.36678	0.092023	1.00663	0.0229544
38.6922	6.35527	0.363286	1.38033	0.103372	1.02023	0.0364358
38.7758	6.45012	0.435166	1.39998	0.0535647	1.0058	0.0323153
38.8594	6.39994	0.372345	1.39317	0.120846	1.00981	0.0297896
38.943	6.43498	0.385758	1.38872	0.0993596	0.994069	0.0140481
39.0265	6.46559	0.451316	1.39135	0.0966009	1.02915	0.0286656
39.1101	6.46064	0.520257	1.42441	0.0839445	1.01265	0.0275416
39.1937	6.4594	0.384449	1.39583	0.0839435	1.01604	0.0389963
39.2773	6.51297	0.44371	1.3818	0.0941093	1.04026	0.0631038
39.3609	6.50211	0.391323	1.37562	0.127596	1.01865	0.0127747
39.4445	6.52364	0.398817	1.40079	0.0753028	1.02911	0.0429962
39.528	6.5075	0.523453	1.39699	0.0771682	1.01032	0.0487515
39.6116	6.51139	0.514926	1.40396	0.0758732	1.00875	0.0362657
39.6952	6.52468	0.424594	1.42958	0.0845758	1.00833	0.0360342
39.7788	6.50354	0.414709	1.41822	0.128288	1.01308	0.0117632
39.8623	6.52164	0.426539	1.42718	0.102195	1.02197	0.0436213
39.9459	6.56777	0.421607	1.4093	0.0563141	1.00157	0.000168738
40.0295	6.58407	0.469553	1.41157	0.0527518	1.0143	0.0341684
40.1131	6.51678	0.442916	1.46811	0.129079	1.01639	0.0396559
40.1966	6.6087	0.431297	1.41507	0.101506	1.01723	0.0291353
40.2802	6.57375	0.374207	1.43647	0.0857649	1.02521	0.0220707
40.364	6.57499	0.40237	1.40033	0.0503328	1.02113	0.0314645
40.4476	6.63318	0.369563	1.4261	0.121982	1.01984	0.0371045
40.5312	6.55139	0.405191	1.41846	0.139251	1.00116	0.0233034
40.6148	6.61347	0.529769	1.43344	0.0696661	1.01571	0.00459378
40.6984	6.67905	0.429578	1.42991	0.0258931	1.00408	0.00767593
40.782	6.66326	0.324189	1.39926	0.0565776	1.00966	0.0228325
40.8655	6.67058	0.393694	1.38689	0.0222116	1.02075	0.0236299
40.9491	6.69466	0.484465	1.37928	0.0966381	1.01576	0.00750451
41.0327	6.61573	0.411695	1.44754	0.0802218	1.00406	0.0367411
41.1163	6.69793	0.385869	1.40088	0.0612206	1.00632	0.0147571
41.1998	6.66292	0.388984	1.42333	0.0743451	0.992754	0.00652123
41.2834	6.67359	0.435664	1.41229	0.0732214	1.00488	0.0266932
41.367	6.73643	0.403668	1.4627	0.0700423	1.01812	0.0356106
41.4506	6.71713	0.418486	1.41272	0.0210562	1.01941	0.0362663
41.5342	6.72025	0.414331	1.38937	0.0220997	1.01586	0.0202431
41.6177	6.74696	0.395181	1.41922	0.0974296	1.01014	0.031681
41.7013	6.66405	0.423819	1.39888	0.0439737	1.02787	0.0302031
41.7849	6.71532	0.421661	1.40039	0.113286	1.01869	0.0320644
41.8685	6.75751	0.452578	1.46037	0.104148	1.01133	0.0129062
41.9521	6.70968	0.431922	1.40734	0.0774099	1.0059	0.00899258
42.0357	6.71379	0.381871	1.41635	0.137376	1.02269	0.0398541
42.1192	6.79287	0.436188	1.39987	0.103893	0.998318	0.0560946
42.2028	6.76811	0.348087	1.41253	0.0874929	1.02776	0.0110859
42.2864	6.77802	0.461739	1.41766	0.0415159	1.01925	0.0121154
42.37	6.8278	0.546581	1.42701	0.0511537	1.0122	0.0324442
42.4535	6.7934	0.490349	1.43481	0.102896	1.00077	0.0185502
42.5371	6.84091	0.42732	1.45616	0.05842	1.0127	0.0348605
42.6207	6.84044	0.496344	1.42183	0.0598606	1.02001	0.0270131
42.7043	6.87115	0.327154	1.44585	0.120641	0.998487	0.0349117
42.7879	6.90989	0.487666	1.43437	0.121114	1.01261	0.003092
42.8714	6.88431	0.41628	1.41174	0.0761824	1.00558	0.0170975
42.955	6.88469	0.534332	1.41138	0.0956018	1.03189	0.0700296
43.0386	6.90557	0.4532	1.40481	0.0909464	1.01012	0.0125531
43.1222	6.87195	0.436626	1.39551	0.0691	1.02535	0.0259156
43.2058	6.93862	0.477143	1.43714	0.0631122	1.00949	0.000623313
43.2893	6.93268	0.46512	1.43386	0.0781587	1.01382	0.0176584
43.3729	6.90247	0.363762	1.42076	0.0849517	1.04995	0.0578806
43.6643	6.98428	0.365207	1.45192	0.0700233	1.01081	0.000527545
43.7479	6.96659	0.451332	1.45832	0.0844837	0.999561	0.0237752
43.8315	6.92803	0.479528	1.40114	0.0571323	1.01137	0.0547755
43.9151	6.93948	0.416188	1.40753	0.0194699	1.02443	0.00513674
43.9986	6.98639	0.510178	1.43039	0.105998	1.02032	0.0415077
44.0822	6.9969	0.523081	1.43764	0.115191	1.01719	0.0232184
44.1658	6.96815	0.543629	1.42756	0.0701054	1.01148	0.0523507
44.2494	6.93116	0.397268	1.43802	0.0990374	1.01378	0.0221563
44.3329	6.98891	0.427802	1.47227	0.106673	0.995397	0.0037747
44.4165	6.99144	0.40106	1.41711	0.0729196	1.01606	0.0313025
44.5001	7.03564	0.420676	1.42254	0.0567682	0.995704	0.0135695
44.5837	7.00838	0.389983	1.47168	0.107377	1.02488	0.00955567
44.6672	6.98499	0.452788	1.43292	0.0753595	1.02907	0.0160021
44.7508	7.00624	0.441312	1.44135	0.0367193	1.02139	0.0324254
44.8344	7.06858	0.416015	1.45351	0.0689799	1.00514	0.0479219
44.9179	7.10408	0.455858	1.43721	0.0943298	1.03197	0.0410727
45.0015	7.05373	0.412145	1.43354	0.077863	1.00967	0.00932532
45.0851	7.06829	0.413421	1.44354	0.0816314	1.00897	0.0230297
45.1687	7.071	0.47977	1.45626	0.0920386	1.04461	0.0361507
45.2523	7.10885	0.420995	1.43361	0.117986	1.02129	0.0780521
45.3358	7.11456	0.492194	1.45042	0.076796	1.01391	0.0283866
45.4194	7.08658	0.419063	1.46522	0.0999059	1.00873	0.0246481
45.503	7.11569	0.443393	1.43996	0.0759693	1.01172	0.0165222
45.5866	7.05549	0.432699	1.43962	0.0898737	1.01817	0.0242054
45.6701	7.12447	0.536573	1.4255	0.0452113	1.03314	0.0311191
45.7537	7.12076	0.597431	1.45907	0.116989	1.01606	0.0232375
45.8373	7.13634	0.352819	1.45201	0.0763617	1.03596	0.0539874
45.9209	7.15622	0.448597	1.44953	0.0812863	1.02148	0.0370412
46.0044	7.19024	0.455436	1.4378	0.0556993	1.00777	0.0257868
46.088	7.10153	0.420275	1.44864	0.095666	1.01831	0.0258599
46.1716	7.13946	0.484078	1.45204	0.104962	1.03844	0.0516265
46.2552	7.21287	0.478138	1.45736	0.0308598	1.01192	0.0226316
46.3387	7.1796	0.522001	1.41318	0.145525	1.03104	0.0403483
46.4223	7.17981	0.4351	1.39741	0.089988	1.02136	0.0360643
46.5059	7.26569	0.589539	1.43958	0.0690763	1.02912	0.0527127
46.5894	7.2242	0.494185	1.45947	0.0856232	1.02555	0.0458419
46.673	7.18887	0.451537	1.43926	0.11865	1.01166	0.00972552
46.7566	7.19868	0.465413	1.46585	0.0263458	1.00718	0.0196893
46.8402	7.2487	0.444951	1.45927	0.118228	1.03813	0.0327783
46.9237	7.23294	0.467257	1.45133	0.0804085	1.02866	0.0473343
47.0073	7.20187	0.517604	1.48096	0.0804515	1.03033	0.0415927
47.0909	7.28297	0.486242	1.44682	0.0658588	1.024	0.0389397
47.1745	7.29539	0.464194	1.47894	0.113163	1.01822	0.0299753
47.258	7.30966	0.469448	1.45844	0.114069	1.00997	0.0117195
47.3416	7.27204	0.518032	1.43297	0.061426	1.00772	0.0338587
47.4252	7.33199	0.538993	1.42845	0.0574684	1.03186	0.0392867
47.5087	7.2742	0.531816	1.46083	0.0491686	1.00583	0.0285738
47.5923	7.27833	0.407952	1.48785	0.0448804	1.03321	0.0417442
47.6759	7.26778	0.391548	1.47575	0.0662483	1.02822	0.0123696
47.7595	7.29849	0.519505	1.46675	0.0357161	1.03929	0.0207541
47.843	7.29648	0.50517	1.45369	0.0420566	1.02993	0.0490241
47.9266	7.3243	0.45458	1.47334	0.0930064	1.01204	0.0221574
48.0102	7.37792	0.570891	1.47394	0.0857944	1.03378	0.0192825
48.0938	7.36736	0.473898	1.49017	0.0638832	1.03769	0.0441026
48.1774	7.33349	0.547797	1.49778	0.122187	1.01506	0.0223843
48.2609	7.42437	0.505066	1.48759	0.0505973	1.02637	0.0215007
48.3445	7.39608	0.531389	1.47126	0.0285803	1.01875	0.01609
48.4281	7.40846	0.495335	1.45724	0.0877713	1.03868	0.048661
48.5117	7.4488	0.481467	1.45184	0.0750861	1.00904	0.00914676
48.5952	7.44449	0.607564	1.44708	0.0884241	1.00863	0.0236705
48.6788	7.46483	0.615144	1.45194	0.105994	1.01108	0.0374491
48.7626	7.39301	0.534974	1.48262	0.0794381	1.03108	0.0262734
48.8465	7.44397	0.532982	1.49222	0.0619273	1.02908	0.0177762
48.93	7.45142	0.569095	1.45746	0.0823692	1.04146	0.0249405
49.0136	7.40289	0.426788	1.46292	0.0728277	1.02486	0.0279548
49.0972	7.50167	0.588591	1.47398	0.108443	1.01596	0.0176562
49.1808	7.42009	0.624944	1.47435	0.0773695	1.01244	0.0268219
49.2643	7.53299	0.5251	1.45254	0.0686699	1.02569	0.0331226
49.3479	7.4947	0.457422	1.47488	0.0774898	1.02146	0.0290795
49.4315	7.51427	0.567538	1.49425	0.0814405	1.03268	0.037843
49.5151	7.50733	0.556326	1.48437	0.0761178	1.04561	0.0378811
49.5986	7.47579	0.528201	1.49032	0.0274179	1.00311	0.0221332
49.6822	7.52191	0.586567	1.47064	0.0317566	1.02	0.0109014
49.7658	7.49945	0.508963	1.47037	0.0395377	1.04384	0.0404603
49.8494	7.53023	0.481903	1.47656	0.113046	1.01786	0.0172185
49.9329	7.50347	0.391137	1.48686	0.0792247	1.01519	0.015978
50.0165	7.56975	0.584812	1.49205	0.0821982	1.03371	0.028604
50.1001	7.58024	0.469017	1.49526	0.0923544	1.03204	0.043682
50.1837	7.56566	0.516115	1.49681	0.0514147	1.02964	0.0181579
50.2672	7.50068	0.52449	1.49699	0.11124	1.02561	0.0200066
50.3508	7.56213	0.521161	1.47484	0.0938948	1.04018	0.0307738
50.4344	7.58663	0.510054	1.4321	0.0909368	1.00666	0.00434303
50.5179	7.63949	0.560138	1.48428	0.0381034	1.00473	0.0161101
50.6015	7.54256	0.523918	1.47405	0.0911824	1.00486	0.0111666
50.6851	7.67157	0.481956	1.46159	0.00171692	1.03191	0.0184246
50.7687	7.63242	0.50879	1.50985	0.0892773	1.02177	0.0351124
50.8522	7.48222	0.502214	1.47436	0.0831894	1.03269	0.0290103
50.9358	7.58625	0.463632	1.49209	0.0869963	1.01498	0.016762
51.0194	7.60776	0.516005	1.50985	0.136741	1.04373	0.0415456
51.103	7.67296	0.471927	1.5148	0.144239	1.05567	0.0376134
51.1865	7.64014	0.528792	1.48145	0.0676443	1.03219	0.0429039
51.2701	7.61142	0.564005	1.49997	0.14232	1.03017	0.0347981
51.3537	7.66503	0.565252	1.47454	0.0925547	1.03516	0.0229777
51.4373	7.61988	0.496734	1.50345	0.103041	1.02651	0.0102533
51.5208	7.67455	0.579279	1.48294	0.109356	1.05579	0.0415558
51.6044	7.7179	0.513248	1.48246	0.0734616	1.05079	0.0438976
51.688	7.65497	0.574577	1.46647	0.0409898	1.03368	0.0228844
51.7715	7.77137	0.515883	1.49551	0.0917033	1.02444	0.0261194
51.8551	7.68803	0.547656	1.50753	0.077817	1.02964	0.0286962
51.9387	7.65661	0.569555	1.49327	0.0249684	1.03932	0.0319499
52.0223	7.74865	0.460814	1.45598	0.0880574	1.03425	0.0539031
52.1061	7.73296	0.544862	1.46152	0.109851	1.0325	0.00977837
52.1897	7.68119	0.592901	1.48922	0.0797731	1.03839	0.0435915
52.2733	7.796	0.489558	1.49385	0.0778659	1.04126	0.016278
52.3568	7.72026	0.482684	1.50798	0.0359379	1.03603	0.0163525
52.4404	7.75712	0.582088	1.51959	0.0440496	1.01993	0.0107112
52.524	7.79017	0.59638	1.51738	0.0988436	1.03408	0.0424885
52.6076	7.87149	0.579529	1.47282	0.0713192	1.03872	0.0415856
52.6911	7.77624	0.484416	1.53509	0.0881292	1.02847	0.0301943
52.7747	7.87789	0.60341	1.49334	0.0401496	1.04437	0.0429702
52.8583	7.81736	0.520166	1.50075	0.0662949	1.0368	0.0405253
52.9419	7.85369	0.604553	1.53978	0.0712699	1.04453	0.0221121
53.0254	7.80937	0.468055	1.48233	0.075569	1.03514	0.044379
53.109	7.75471	0.569103	1.49993	0.0611834	1.02565	0.0123224
53.1926	7.84816	0.519176	1.50988	0.061789	1.0442	0.0435615
53.2762	7.80042	0.558364	1.50313	0.00414259	1.03715	0.0018463
53.3597	7.74963	0.617385	1.52926	0.0597599	1.02152	0.030419
53.4433	7.8742	0.540951	1.46313	0.0957614	1.03121	0.0245416
53.5269	7.89049	0.572278	1.47555	0.0574554	1.03511	0.0127148
53.6105	7.86839	0.572389	1.49622	0.112997	1.02952	0.0114352
53.694	7.80011	0.608575	1.51588	0.0612237	1.0512	0.0657509
53.7776	7.83196	0.5341	1.48679	0.106878	1.04429	0.0535791
53.8612	7.89421	0.566575	1.5261	0.0376214	1.0403	0.0302474
53.9447	7.93577	0.496992	1.50147	0.0113752	1.03156	0.0436687
54.0283	7.93469	0.6128	1.50445	0.0493451	1.04986	0.026084
54.1119	7.94133	0.564154	1.51933	0.0244454	1.0211	0.0326796
54.1955	7.91685	0.50331	1.48677	0.10849	1.01665	0.02194
54.279	7.8685	0.565082	1.50749	0.0566226	1.03554	0.0600835
54.3626	7.90195	0.568223	1.50578	0.0652754	1.06078	0.0527772
54.4462	7.9074	0.584232	1.53751	0.0501854	1.04167	0.0340411
54.5298	7.86361	0.58499	1.50305	0.00924857	1.04285	0.0160086
54.6133	8.00589	0.576411	1.50149	0.0175702	1.04309	0.020753
54.6969	7.99698	0.537348	1.50749	0.000209627	1.03569	0.0549641
54.7805	7.99262	0.556662	1.51478	0.0814039	1.03669	0.0112648
54.8641	8.02207	0.53601	1.49626	0.0555591	1.04034	0.0197577
54.9476	7.97036	0.489375	1.52361	0.0445365	1.05567	0.0209254
55.0312	7.97772	0.579647	1.48999	0.0796385	1.05856	0.0563556
55.1148	7.9778	0.446724	1.53825	0.0835091	1.04329	0.0340948
55.1983	8.02156	0.651818	1.49658	0.0814312	1.02589	0.0207541
55.2819	7.96514	0.5395	1.53602	0.103793	1.04185	0.0314095
55.3655	8.02926	0.532567	1.49018	0.0560144	1.02811	0.0344686
55.4491	8.03123	0.530254	1.50196	0.12773	1.0164	0.0195191
55.5327	8.09917	0.525678	1.53373	0.0381467	1.06061	0.0551973
55.6162	8.04011	0.548148	1.5171	0.0406573	1.04843	0.0544971
55.6998	8.09388	0.634666	1.52128	0.0487485	1.04391	0.0279865
55.7834	8.03498	0.4772	1.50881	0.0639481	1.05841	0.0254934
55.867	8.09034	0.519274	1.54883	0.0678486	1.03605	0.0262754
55.9505	8.08236	0.480889	1.52161	0.130639	1.04159	0.038103
56.0341	8.07942	0.550487	1.52669	0.025376	1.04111	0.00260762
56.1177	8.09335	0.561278	1.50818	0.0602629	1.04356	0.035586
56.2013	8.0389	0.549862	1.49464	0.0741924	1.02567	0.0167363
56.2848	8.11223	0.600051	1.48726	0.0747692	1.04607	0.0623843
56.3684	8.14657	0.590172	1.51284	0.0684096	1.06558	0.0172381
56.452	8.08792	0.638132	1.54003	0.0781187	1.04126	0.0122854
56.5356	8.17136	0.63656	1.51418	0.0672786	1.04247	0.0449947
56.6191	8.19428	0.59471	1.50845	0.0963838	1.0373	0.0326201
56.7027	8.12324	0.55176	1.54503	0.0700471	1.04767	0.0218291
56.7863	8.11966	0.581122	1.5358	0.00937671	1.04936	0.0349386
56.8698	8.13006	0.495198	1.53283	0.0894203	1.05063	0.0467648
56.9534	8.11874	0.574307	1.57513	0.0644427	1.02682	0.0516368
57.037	8.13929	0.640676	1.52522	0.098248	1.04741	0.04074
57.1206	8.17473	0.486579	1.56784	0.103133	1.03763	0.017845
57.2041	8.19007	0.555838	1.53729	0.0939638	1.01832	0.00260149
57.2877	8.1583	0.55895	1.51165	0.0474101	1.03289	0.0190899
57.3713	8.16946	0.554506	1.51749	0.0933154	1.04647	0.0339517
57.4549	8.22012	0.64023	1.53371	0.0352498	1.03239	0.0256893
57.5384	8.16634	0.641559	1.514	0.0240952	1.0501	0.0272126
57.622	8.26162	0.630773	1.54882	0.0686637	1.03422	0.0151355
57.7056	8.29589	0.651928	1.54574	0.121628	1.04324	0.0316555
57.7891	8.2707	0.662013	1.50301	0.0275278	1.05281	0.0450182
57.8727	8.24517	0.503862	1.55057	0.0348851	1.06119	0.0646039
57.9563	8.3015	0.655845	1.53173	0.111965	1.04493	0.0282756
58.0399	8.3052	0.534046	1.54297	0.104258	1.03622	0.038984
58.1234	8.24063	0.634869	1.55116	0.0338897	1.0304	0.0151351
58.207	8.25713	0.6096	1.51217	0.0526462	1.0457	0.0373495
58.2906	8.31821	0.477135	1.54109	0.0384883	1.04234	0.0146299
58.3742	8.32756	0.591781	1.51701	0.0639859	1.04006	0.0500812
58.4578	8.29066	0.606043	1.52365	0.0584514	1.05834	0.0476281
58.5413	8.33927	0.595302	1.55039	0.0556534	1.05124	0.0380719
58.6249	8.31316	0.727722	1.5668	0.110749	1.04998	0.0440835
58.7085	8.34605	0.759702	1.54406	0.130601	1.04121	0.0350792
58.792	8.28362	0.616106	1.52691	0.0752179	1.03939	0.0213285
58.8756	8.36138	0.580383	1.55959	0.0944966	1.02724	0.011403
58.9592	8.35828	0.599421	1.54845	0.128445	1.04951	0.0238391
59.0428	8.30439	0.650121	1.55972	0.110756	1.02565	0.0224842
59.1263	8.37236	0.624254	1.53514	0.0625144	1.03059	0.00298615
59.2099	8.38316	0.555074	1.53387	0.000495616	1.02978	0.0109051
59.2935	8.29751	0.58686	1.56773	0.0730466	1.04626	0.065457
59.3771	8.30177	0.590216	1.50435	0.0486737	1.04208	0.0217253
59.4606	8.35512	0.634432	1.54045	0.0214396	1.02326	0.0267346
59.5442	8.34013	0.536321	1.5306	0.0843732	1.03797	0.0290064
59.6278	8.31115	0.695017	1.5145	0.049063	1.0486	0.0384867
59.7114	8.3729	0.595805	1.53632	0.135949	1.06211	0.0461602
59.7949	8.33246	0.621126	1.57663	0.0361313	1.05171	0.0400084
59.8785	8.40006	0.665777	1.56171	0.0783276	1.05152	0.0581782
59.9621	8.44088	0.743065	1.54613	0.0152698	1.04869	0.0167671
60.0457	8.35449	0.545135	1.56387	0.128973	1.05705	0.0356682
60.1292	8.45061	0.522372	1.56895	0.0649044	1.04051	0.0353861
60.2128	8.3751	0.669905	1.53811	0.0626073	1.05883	0.0462304
60.2964	8.42689	0.666395	1.53859	0.0677316	1.03803	0.016938
60.38	8.43358	0.623846	1.54533	0.0551436	1.05653	0.018865
60.4635	8.39319	0.702938	1.54447	0.0828063	1.04428	0.0345248
60.5471	8.48021	0.617426	1.56378	0.0681027	1.06093	0.0501815
60.6307	8.4562	0.572393	1.53942	0.0121017	1.05574	0.013777
60.7142	8.49328	0.586432	1.55295	0.0830913	1.06906	0.055119
60.7978	8.47058	0.603252	1.5484	0.0966665	1.03222	0.0333708
60.8814	8.51975	0.631762	1.53432	0.0591053	1.05858	0.0411275
60.965	8.49505	0.677479	1.55258	0.0604768	1.04658	0.0472253
61.0485	8.53861	0.694335	1.54541	0.0770811	1.05305	0.0373396
61.1321	8.5823	0.610636	1.58139	0.0374001	1.06362	0.0304066
61.2157	8.52672	0.661633	1.54544	0.0152733	1.04423	0.0253526
61.2993	8.48028	0.654806	1.57522	0.0438807	1.06559	0.0424564
61.3828	8.47857	0.609187	1.52649	0.070129	1.02766	0.0225223
61.4664	8.58217	0.6443	1.5891	0.0761713	1.07792	0.0411142
61.55	8.58932	0.611801	1.52809	0.0470874	1.04222	0.0228829
61.6336	8.52042	0.622867	1.57052	0.0711197	1.07374	0.0598603
61.7171	8.54764	0.618006	1.56594	0.0516666	1.04417	0.0306212
61.8007	8.59015	0.615761	1.54698	0.0628594	1.04385	0.0344889
61.8845	8.5583	0.70967	1.52365	0.0155029	1.06809	0.064068
61.9681	8.58681	0.564478	1.58526	0.100508	1.0512	0.04439
62.0517	8.59739	0.640358	1.52139	0.0412111	1.04433	0.0220054
62.1353	8.53814	0.651733	1.54754	0.00217898	1.03405	0.0477813
62.2188	8.58116	0.647457	1.57965	0.108046	1.05285	0.0121743
62.3024	8.5897	0.679298	1.56066	0.0409835	1.06707	0.0555265
62.386	8.58698	0.642742	1.54669	0.0275967	1.03826	0.014913
62.4696	8.65776	0.632619	1.54089	0.0191493	1.05664	0.0377664
62.5531	8.6741	0.629647	1.56618	0.0227511	1.06733	0.0358935
62.6367	8.65114	0.656474	1.56007	0.0631566	1.0462	0.0386093
62.7203	8.65231	0.729546	1.55467	0.0889864	1.06241	0.0282909
62.8039	8.66478	0.618573	1.57808	0.0730144	1.05703	0.0393694
62.8874	8.61634	0.701312	1.57181	0.0584779	1.05453	0.05175
62.971	8.68487	0.653462	1.57707	0.0782785	1.07269	0.0202769
63.0546	8.65204	0.640799	1.5516	0.0378185	1.05017	0.0270927
63.1382	8.66154	0.659768	1.58528	0.0240429	1.06049	0.0359605
63.2217	8.6087	0.600226	1.54405	0.0853571	1.04106	0.0450656
63.3053	8.69654	0.699672	1.56156	0.0872398	1.04707	0.0365631
63.3889	8.68639	0.705707	1.52422	0.0685249	1.03678	0.0240083
63.4725	8.70489	0.692913	1.53862	0.0268401	1.0566	0.0390266
63.556	8.7112	0.59004	1.6103	0.0952434	1.0268	0.0343909
63.6396	8.71765	0.618286	1.60368	0.0605034	1.06244	0.0455083
63.7232	8.73741	0.709577	1.57788	0.0724728	1.04369	0.0316161
63.8068	8.68352	0.691418	1.53402	0.0428446	1.04158	0.00988858
63.8903	8.766	0.530751	1.56824	0.0730045	1.04233	0.00992892
63.9739	8.7424	0.647122	1.56577	0.0890325	1.0693	0.0495833
64.0575	8.75828	0.730179	1.54088	0.0402096	1.04937	0.0423296
64.1411	8.81326	0.754127	1.5587	0.0485439	1.05678	0.00910307
64.2246	8.69957	0.69211	1.56679	0.10172	1.05593	0.047671
64.3082	8.73513	0.595399	1.57787	0.0902914	1.04669	0.043533
64.3918	8.75412	0.742098	1.5576	0.120724	1.0565	0.0431452
64.4753	8.76348	0.61109	1.53616	0.0742128	1.03799	0.022997
64.5589	8.79382	0.714464	1.54378	0.0800953	1.05451	0.0445907
64.6425	8.84661	0.742261	1.55176	0.0304155	1.06145	0.0271022
64.7261	8.77282	0.717456	1.56565	0.0222326	1.07533	0.0467905
64.8096	8.79777	0.683797	1.55723	0.0232999	1.07295	0.0449273
64.8932	8.78771	0.680054	1.5772	0.0173887	1.05581	0.0398884
64.9768	8.77185	0.521177	1.563	0.050715	1.07054	0.0603516
65.0604	8.79291	0.641844	1.60477	0.0352725	1.04838	0.0475518
65.1439	8.86766	0.706438	1.55026	0.0781562	1.0636	0.0328931
65.2275	8.8409	0.651278	1.57249	0.0671565	1.04955	0.0424022
65.3111	8.82578	0.684611	1.56994	0.105377	1.07136	0.0250413
65.3947	8.85721	0.730636	1.58919	0.0719672	1.05445	0.0231632
65.4782	8.85465	0.579931	1.60419	0.108724	1.07672	0.040454
65.5618	8.88106	0.74255	1.58566	0.0396249	1.05764	0.0213842
65.6456	8.86454	0.501297	1.58445	0.0182779	1.03556	0.00843793
65.7292	8.85884	0.72341	1.58586	0.0323524	1.05664	0.0214834
65.8128	8.93797	0.791047	1.5836	0.0230169	1.05013	0.0418511
65.8964	8.89873	0.575902	1.58334	0.0687256	1.06064	0.0189171
65.9799	8.92999	0.651252	1.5805	0.0416325	1.05166	0.0156061
66.0635	8.85906	0.68376	1.60995	0.0526363	1.04687	0.0334582
66.1471	8.87455	0.768906	1.6041	0.0379437	1.04539	0.00777388
66.2307	9.01937	0.753142	1.59593	0.0509374	1.0708	0.0489274
66.3142	8.90663	0.706847	1.58436	0.104904	1.04121	0.0237435
66.3978	8.84055	0.691905	1.61573	0.0702383	1.03886	0.0132537
66.4814	8.9813	0.731484	1.62084	0.0814377	1.05243	0.0362163
66.5649	9.0074	0.843736	1.56924	0.0787379	1.06504	0.0360063
66.6485	8.94078	0.783316	1.5744	0.0405472	1.05715	0.0513541
66.7321	8.94702	0.675691	1.62409	0.0896431	1.07514	0.0252407
66.8157	8.89588	0.833371	1.60273	0.0723022	1.05634	0.0205752
66.8992	8.95788	0.676191	1.58337	0.0229691	1.05836	0.0210703
66.9828	8.96021	0.681545	1.53831	0.0449815	1.08192	0.0506437
67.0664	9.04517	0.675754	1.58473	0.0548624	1.03189	0.0015058
67.15	8.92613	0.73066	1.62167	0.0386399	1.06434	0.0334186
67.2335	9.04644	0.724696	1.60521	0.0556774	1.04853	0.0449439
67.3171	8.96889	0.75104	1.57433	0.0355011	1.08336	0.034783
67.4007	9.04282	0.815029	1.57603	0.042228	1.06996	0.0240683
67.4843	8.93497	0.736789	1.5702	0.0574247	1.06176	0.0592743
67.5678	9.09613	0.841393	1.61936	0.0176574	1.05576	0.00248309
67.6514	9.03593	0.716465	1.56382	0.058141	1.06357	0.038866
67.735	8.98542	0.705338	1.58827	0.0388384	1.05762	0.00750788
67.8186	8.98017	0.687549	1.61903	0.0227341	1.05757	0.0288342
67.9021	9.03261	0.671908	1.60419	0.0309368	1.0715	0.023894
67.9857	8.96141	0.739666	1.6067	0.0333168	1.05349	0.0113532
68.0693	9.10572	0.70109	1.59829	0.0109865	1.05218	0.0210915
68.1529	9.02842	0.652943	1.61363	0.0629515	1.07649	0.0232955
68.2364	9.04445	0.653841	1.59559	0.125149	1.05309	0.0407744
68.32	9.0595	0.798297	1.60699	0.0699784	1.07138	0.0385356
68.4036	9.1181	0.639996	1.60851	0.0356709	1.0739	0.0668352
68.4872	9.07621	0.62953	1.5665	0.0786261	1.09477	0.0419816
68.5707	9.11629	0.620089	1.56445	0.05859	1.06301	0.0466012
68.6543	9.05305	0.623705	1.6063	0.0661638	1.06406	0.0335853
68.7379	9.11273	0.701377	1.57438	0.0838278	1.0664	0.022248
68.8217	9.16154	0.704692	1.60069	0.0260334	1.06582	0.021159
68.9053	9.09737	0.717734	1.59749	0.0707471	1.07314	0.0357568
68.9889	9.14343	0.681475	1.60627	0.063004	1.06112	0.0209781
69.0724	9.16671	0.638902	1.59037	0.0498081	1.06291	0.0615212
69.156	9.13423	0.677661	1.57069	0.00903101	1.05946	0.0146831
69.2396	9.12293	0.776591	1.56846	0.00642415	1.05004	0.0426387
69.3232	9.18471	0.802652	1.59168	0.0474991	1.07199	0.0446169
69.4067	9.08026	0.875428	1.62411	0.0682703	1.05376	0.0496808
69.4903	9.1654	0.621184	1.58362	0.016608	1.07415	0.0175594
69.5739	9.15344	0.722314	1.59821	0.0505306	1.0902	0.0547165
69.6575	9.18689	0.725273	1.60186	0.0726626	1.07869	0.0503264
69.741	9.15518	0.805558	1.60148	0.0542954	1.06092	0.0452186
69.8246	9.13388	0.730178	1.59471	0.0112681	1.06003	0.00502448
69.9082	9.13428	0.715762	1.5748	0.0570275	1.08906	0.0268324
69.9917	9.21902	0.695732	1.63982	0.0989166	1.05795	0.02484
70.0753	9.17776	0.700252	1.59328	0.0433683	1.06982	0.0395078
70.1589	9.21205	0.759204	1.61062	0.0943622	1.03826	0.0274143
70.2425	9.18667	0.66862	1.6113	0.0597387	1.05732	0.0150382
70.326	9.18186	0.759509	1.62764	0.0582549	1.05557	0.0523332
70.4096	9.17723	0.684566	1.585	0.0344294	1.07476	0.0103596
70.4934	9.21302	0.670959	1.58887	0.0396107	1.07514	0.0418483
70.577	9.22463	0.765296	1.59366	0.0416428	1.06746	0.0204342
70.6606	9.21106	0.736582	1.60485	0.0459116	1.08086	0.0257161
70.7442	9.22442	0.825704	1.6061	0.0827233	1.07063	0.0306821
70.8278	9.2587	0.749743	1.65469	0.0677925	1.05351	0.02589
70.9113	9.27446	0.734025	1.57757	0.0148329	1.0619	0.0247763
70.9949	9.22815	0.737063	1.63377	0.000553975	1.07271	0.0250445
71.0785	9.24022	0.608395	1.61758	0.0418976	1.07657	0.0307535
71.1623	9.31577	0.784513	1.61002	0.0735569	1.06363	0.0219216
71.2459	9.27892	0.734668	1.59748	0.0929046	1.06296	0.00517579
71.3295	9.2386	0.758691	1.64837	0.0843181	1.08633	0.0597585
71.413	9.26949	0.829034	1.56869	0.0706393	1.07096	0.044031
71.4966	9.33179	0.796707	1.65642	0.0416046	1.07516	0.0091619
71.5802	9.24111	0.787681	1.61476	0.0362689	1.07743	0.0638846
71.6637	9.32501	0.857388	1.60048	0.0409692	1.07118	0.0076705
71.7473	9.27474	0.757062	1.6536	0.0466274	1.08087	0.0440978
71.8309	9.40351	0.631331	1.59179	0.00397683	1.06454	0.0402681
71.9145	9.28482	0.696421	1.59553	0.00439003	1.07301	0.0394084
71.998	9.31635	0.84785	1.58819	0.0897839	1.05831	0.0158116
72.0816	9.31753	0.710549	1.59507	0.0508375	1.08335	0.0383903
72.1652	9.36643	0.748052	1.62898	0.0711145	1.08431	0.0802829
72.2488	9.28338	0.917088	1.59426	0.046948	1.05215	0.015754
72.3323	9.33488	0.730136	1.60049	0.0597874	1.09047	0.0442436
72.4159	9.39751	0.72026	1.62013	0.0757652	1.06976	0.0297413
72.4995	9.25747	0.694088	1.6185	0.0829443	1.07846	0.0461154
72.5831	9.40417	0.913378	1.60082	0.0448459	1.07707	0.0340735
72.6666	9.39038	0.784469	1.5991	0.00398978	1.06574	0.0388236
72.7502	9.40273	0.81288	1.65761	0.0666509	1.06842	0.031753
72.8338	9.40678	0.863627	1.64562	0.0253046	1.07646	0.0510639
72.9174	9.44323	0.791637	1.63656	0.0420044	1.08232	0.0513074
73.0009	9.38236	0.781208	1.61914	0.051728	1.06981	0.0488366
73.0845	9.4486	0.78347	1.61814	0.104228	1.0821	0.0451175
73.1681	9.41347	0.736135	1.62228	0.051857	1.06627	0.0214097
73.2517	9.44784	0.83889	1.65935	0.0720275	1.07904	0.0611554
73.3352	9.38014	0.804603	1.60799	0.0346645	1.08281	0.0249935
73.4188	9.43961	0.855817	1.60575	0.0540087	1.08293	0.027445
73.5024	9.43752	0.618901	1.63614	0.044447	1.07357	0.0311335
73.586	9.42837	0.697481	1.63436	0.0807756	1.0659	0.0358318
73.6695	9.44557	0.838404	1.62782	0.0166165	1.07832	0.0470706
73.7561	9.38789	0.693802	1.61694	0.0905271	1.07886	0.0289164
73.8395	9.48052	0.706495	1.63036	0.0653056	1.06024	0.0215646
73.923	9.42419	0.751146	1.60572	0.0257796	1.06138	0.0325958
74.0066	9.43425	0.795283	1.58801	0.0311446	1.08032	0.0275815
74.0902	9.48397	0.721973	1.60128	0.0542125	1.08702	0.0463964
74.1737	9.51251	0.741522	1.62295	0.0702989	1.08843	0.0357385
74.2573	9.48188	0.675303	1.60893	0.0547667	1.08234	0.047724
74.3409	9.44033	0.637545	1.61077	0.0667419	1.09231	0.031703
74.4245	9.44945	0.767142	1.65418	0.0746829	1.10262	0.0489025
74.508	9.5604	0.840359	1.59274	0.0529565	1.07329	0.0274475
74.5916	9.46692	0.732724	1.62852	0.00691721	1.09255	0.0746971
74.6752	9.51284	0.761437	1.62005	0.0559256	1.08431	0.0417773
74.7588	9.54134	0.784569	1.60553	0.0287407	1.06775	0.0404433
74.8423	9.50013	0.689996	1.5851	0.109204	1.08171	0.0144819
74.9259	9.59021	0.773732	1.63553	0.0710534	1.06952	0.0592692
75.0095	9.50853	0.79738	1.63977	0.0601985	1.07678	0.0279483
75.0931	9.59574	0.835272	1.6458	0.0263811	1.08562	0.0506904
75.1766	9.58802	0.812244	1.62158	0.0527484	1.07198	0.0346791
75.2602	9.52752	0.778373	1.62211	0.0255953	1.08072	0.0478234
75.3438	9.53075	0.745337	1.59935	0.0263363	1.0888	0.0499012
75.4274	9.5819	0.695496	1.6116	0.0653579	1.07931	0.0161877
75.5109	9.56786	0.891082	1.6108	0.0270005	1.08609	0.0372303
75.5945	9.68711	0.933835	1.62168	0.0139953	1.08495	0.0538278
75.6781	9.60115	0.691442	1.65177	0.00773022	1.09596	0.0329317
75.7617	9.63571	0.77671	1.65681	0.0480131	1.08452	0.049014
75.8452	9.58782	0.866516	1.66547	0.0128501	1.08912	0.0614653
75.9288	9.62507	0.894611	1.63213	0.0849692	1.07586	0.0411462
76.0124	9.61292	0.766185	1.64358	0.0572965	1.07318	0.035876
76.096	9.69973	0.757166	1.65659	0.0769917	1.06979	0.0275751
76.1795	9.4648	0.852024	1.65033	0.0261266	1.08803	0.0355585
76.2631	9.5579	0.825539	1.65354	0.0716896	1.07258	0.00768145
76.3467	9.63678	0.673189	1.65163	0.000389893	1.07879	0.00422767
76.4303	9.57581	0.720483	1.60219	0.0253139	1.08282	0.0383258
76.5138	9.69199	0.756575	1.61507	0.0288495	1.07278	0.0349836
76.5974	9.67727	0.84672	1.62381	0.00109573	1.06501	0.00808295
76.681	9.63836	0.817226	1.65346	0.0800041	1.06647	0.0395234
76.7645	9.66023	0.79978	1.62601	0.00433262	1.0784	0.0370829
76.8481	9.67331	0.862956	1.63806	0.0563149	1.07008	0.0372897
76.9317	9.67865	0.870646	1.64339	0.0732016	1.06652	0.0362055
77.0153	9.62078	0.774334	1.64191	0.0751603	1.07854	0.0185206
77.0988	9.58449	0.760752	1.63519	0.0313446	1.09014	0.0390817
77.1824	9.71625	0.854017	1.63513	0.0420158	1.09414	0.0456501
77.266	9.66647	0.710037	1.6524	0.0499818	1.07476	0.0661462
77.3496	9.67259	0.86687	1.66442	0.0959401	1.07328	0.00848903
77.4331	9.69176	0.877748	1.63983	0.0452727	1.0654	0.0174157
77.5167	9.68749	0.733925	1.65378	0.108986	1.05967	0.00972462
77.6003	9.72246	0.749254	1.66042	0.0442119	1.06564	0.0185137
77.6839	9.69037	0.856218	1.61823	0.0466121	1.07724	0.0546936
77.7674	9.76068	0.767554	1.63268	0.0690987	1.09673	0.0295187
77.851	9.68883	0.873258	1.6569	0.00255197	1.07983	0.0446214
77.9346	9.69372	0.853425	1.62555	0.0710287	1.07614	0.0453426
78.0182	9.78238	0.727387	1.62894	0.0227589	1.07472	0.0338955
78.1017	9.73252	0.851385	1.65074	0.0611762	1.08039	0.0411898
78.1853	9.86132	0.745898	1.6447	0.00367294	1.08071	0.0548038
78.2689	9.77198	0.776029	1.66187	0.0864019	1.07486	0.0221214
78.3524	9.83914	0.853877	1.65184	0.000945667	1.06817	0.0527601
78.436	9.70817	0.735245	1.69467	0.0597403	1.07235	0.0307488
78.5196	9.77611	0.740268	1.66341	0.00933293	1.06967	0.0589689
78.6032	9.7623	0.835896	1.67066	0.0455806	1.08374	0.0548699
78.6868	9.813	0.679526	1.66166	0.00651815	1.08907	0.0455498
78.7703	9.78855	0.836939	1.61975	0.0445139	1.08313	0.00512331
78.8539	9.82167	0.812967	1.67063	0.0479732	1.1089	0.0386726
78.9375	9.8634	0.839024	1.64427	0.057467	1.0699	0.0414506
79.0213	9.84572	0.728684	1.68533	0.0916277	1.09101	0.0558979
79.1049	9.88579	0.841939	1.65291	0.0065053	1.09062	0.0410284
79.1885	9.82024	0.846613	1.67304	0.0621378	1.09585	0.0608699
79.272	9.89634	0.893793	1.66444	0.00223402	1.10047	0.0280851
79.3556	9.87061	0.756887	1.67283	0.0533114	1.06809	0.0217809
79.4392	9.85386	0.839045	1.66825	0.0278391	1.08522	0.0447463
79.5228	9.84421	0.726712	1.6607	0.0533398	1.0844	0.0418796
79.6063	9.84392	0.856628	1.66826	0.0554391	1.07628	0.00391877
79.6899	9.87657	0.70529	1.64878	0.0609623	1.0877	0.0542728
79.7735	9.9045	0.742026	1.64933	0.0509842	1.09703	0.0372014
79.8571	9.89696	0.849556	1.66982	0.0633773	1.09323	0.0384234
79.9406	9.84656	0.820491	1.67017	0.0308205	1.09782	0.0565286
80.0242	9.86726	0.716246	1.63789	0.0539846	1.08576	0.0524289
80.1078	9.77025	0.794208	1.65595	0.066283	1.09745	0.0241435
80.1916	9.82342	0.843249	1.63863	0.0555198	1.10038	0.0634323
80.2754	9.81807	0.788096	1.62948	0.124595	1.07536	0.0611742
80.359	9.85873	0.657097	1.64819	0.0548383	1.06698	0.0386978
80.4426	9.82426	0.741303	1.67284	0.0935705	1.0792	0.030012
80.5262	9.837	0.692164	1.64562	0.0923649	1.07225	0.0392988
80.6097	9.88535	0.755837	1.63979	0.0353843	1.10044	0.047514
80.6933	9.8555	0.773561	1.68141	0.00372877	1.08493	0.0310282
80.7769	9.83961	0.740681	1.70264	0.0552616	1.0902	0.0565427
80.8605	9.84085	0.777352	1.67778	0.0292045	1.08376	0.0296532
80.944	9.85693	0.660397	1.66124	0.0351684	1.09854	0.0317986
81.0276	9.82777	0.852977	1.68393	0.0168192	1.06019	0.0337076
81.1112	10.0283	0.72363	1.6633	0.0249129	1.08231	0.043392
81.1948	9.84531	0.661589	1.64845	0.0104878	1.06612	0.0262062
81.2783	9.98604	0.739804	1.64667	0.0359733	1.08624	0.0423662
81.3619	9.90605	0.810541	1.65976	0.0788777	1.09835	0.0199878
81.4455	9.9476	0.693636	1.68773	0.120228	1.08316	0.0516812
81.5291	9.94024	0.768205	1.61405	0.0154119	1.07361	0.0359575
81.6126	9.97118	0.745087	1.70132	0.0196273	1.08957	0.0441035
81.6962	10.0132	0.745046	1.67719	0.0102171	1.08994	0.0493331
81.7798	9.91792	0.679666	1.63562	0.0283227	1.08346	0.0361415
81.8633	10.0373	0.806031	1.64638	0.0296612	1.08829	0.0566274
81.9469	10.0244	0.761791	1.64451	0.0666142	1.08819	0.0250027
82.0305	9.92504	0.761497	1.6811	0.0511549	1.09156	0.0454348
82.1141	9.96294	0.847031	1.67546	0.0274718	1.08102	0.0302808
82.1976	9.98302	0.790358	1.6657	0.0621528	1.09538	0.0395189
82.2812	10.009	0.839079	1.64999	0.00628129	1.08287	0.0293682
82.3648	9.99563	0.930852	1.67943	0.0666236	1.08524	0.0439267
82.4484	9.9382	0.702414	1.67785	0.0189268	1.1079	0.0613042
82.5319	10.0605	0.822928	1.68135	0.0563511	1.10279	0.0307356
82.6155	10.0039	0.851416	1.65898	0.047875	1.09822	0.040422
82.6991	10.044	0.825409	1.66835	0.0627202	1.11058	0.048952
82.7827	10.035	0.692336	1.66427	0.0598538	1.07503	0.0204327
82.8662	10.0577	0.806748	1.68832	0.0309496	1.09303	0.0370121
82.9498	10.0887	0.825647	1.69476	0.0757332	1.09251	0.0480955
83.0334	10.0145	0.939947	1.67077	0.0280328	1.06976	0.0403396
83.117	10.0621	0.852721	1.6808	0.0714304	1.06911	0.03542
83.2005	9.99221	0.833411	1.72281	0.0140625	1.10491	0.0620769
83.2841	10.0062	0.77121	1.68769	0.0807043	1.08575	0.0656179
83.3677	10.0559	0.862929	1.64906	0.00336396	1.09059	0.0228686
83.4513	10.0703	0.825424	1.67212	0.0428736	1.08827	0.0268801
83.5348	10.0357	0.80036	1.66166	0.0664052	1.11224	0.0550131
83.6184	10.0219	0.877611	1.67282	0.0348572	1.11736	0.0576115
83.702	10.0621	0.748336	1.68776	0.0495255	1.09877	0.0600403
83.7856	10.0442	0.749706	1.64449	0.0111696	1.079	0.0272104
83.8691	10.0649	0.7886	1.66895	0.0167752	1.09896	0.0561547
83.9527	10.1013	0.807774	1.69566	0.013214	1.10593	0.0467691
84.0363	10.0656	0.841525	1.67998	0.0816459	1.08654	0.0576892
84.1198	10.1569	0.789172	1.71209	0.0308653	1.11331	0.0590996
84.2034	10.0328	0.731202	1.67945	0.127593	1.0956	0.0416903
84.287	10.0663	0.771817	1.6679	0.0146021	1.08745	0.0365996
84.3706	10.0772	0.739096	1.67813	0.0264991	1.11181	0.0636236
84.4541	10.1149	0.844913	1.68071	0.0729407	1.10907	0.033824
84.5377	10.0537	0.78634	1.70427	0.032192	1.09764	0.0369023
84.6213	10.1388	0.800913	1.68177	0.0607129	1.10126	0.0506622
84.7049	10.0668	0.758555	1.67519	0.0802725	1.08518	0.0392966
84.7884	10.1364	0.831828	1.69859	0.00521497	1.13119	0.0711642
84.872	10.106	0.71737	1.69069	0.0608459	1.09625	0.0270489
84.9556	10.07	0.834393	1.65476	0.07739	1.12116	0.0762628
85.0392	10.118	0.888776	1.6917	0.0776414	1.0776	0.0336794
85.1227	10.1566	0.735089	1.65896	0.0657622	1.09727	0.0461569
85.2063	10.1086	0.782254	1.68864	0.0148575	1.09262	0.0484927
85.2899	10.1442	0.846596	1.68371	0.0942522	1.10082	0.0416162
85.3735	10.1735	0.73647	1.64843	0.0488467	1.08471	0.0334009
85.457	10.157	0.909271	1.72285	0.0314776	1.08815	0.0474761
85.5406	10.1476	0.760928	1.71554	0.062635	1.09345	0.0384488
85.6242	10.1552	0.868844	1.66682	0.0358972	1.09973	0.0417445
85.7078	10.1708	0.706616	1.68441	0.0380835	1.08417	0.032956
85.7913	10.1493	0.776835	1.70112	0.0177771	1.07809	0.0616874
85.8749	10.2224	0.843923	1.68534	0.022534	1.09844	0.00652644
85.9585	10.0808	0.737609	1.67919	0.000739108	1.09953	0.0494228
86.0421	10.2128	0.765664	1.65176	0.0437022	1.10085	0.059871
86.1256	10.1001	0.849409	1.66947	0.0124137	1.1155	0.0340317
86.2092	10.1757	0.646935	1.66122	0.0281627	1.0969	0.0455069
86.2928	10.1542	0.811284	1.66385	0.0503318	1.10232	0.0360604
86.3764	10.1677	0.710606	1.66032	0.0686366	1.09308	0.0325946
86.4599	10.1987	0.73198	1.66024	0.0443033	1.09389	0.0534556
86.5435	10.2119	0.772551	1.61234	0.0389519	1.0995	0.0279085
86.6271	10.2393	0.830326	1.65529	0.0538867	1.08841	0.0285041
86.7109	10.2713	0.810261	1.68429	0.076424	1.10297	0.0456743
86.7945	10.1754	0.748324	1.69313	0.0660936	1.09375	0.0353242
86.8781	10.1827	0.765056	1.69985	0.0998933	1.10422	0.0523523
86.9616	10.3014	0.884496	1.67485	0.0423082	1.09705	0.0523601
87.0452	10.1719	0.794043	1.66577	0.0606707	1.10904	0.0680896
87.1288	10.3049	0.81311	1.69215	0.0178614	1.09705	0.0564935
87.2124	10.2133	0.838133	1.66261	0.0231473	1.10676	0.0400127
87.2959	10.3432	0.776286	1.66486	0.0550502	1.09443	0.0662727
87.3795	10.3333	0.763749	1.74146	0.0238266	1.09386	0.0164813
87.4631	10.2757	0.825251	1.69093	0.0529039	1.09844	0.0623523
87.5466	10.3482	0.995067	1.70821	0.000447893	1.10247	0.0403492
87.6302	10.3172	0.798715	1.67918	0.0598566	1.09884	0.0317176
87.7138	10.3152	0.851359	1.68227	0.0721441	1.07858	0.0323898
87.7974	10.2484	0.736341	1.69145	0.0278804	1.09438	0.0231805
87.8812	10.3755	0.894115	1.72701	0.11508	1.10756	0.0595981
87.9648	10.2794	0.727659	1.70039	0.0311943	1.10329	0.0316616
88.0484	10.2897	0.83282	1.65525	0.0297284	1.08963	0.057579
88.1319	10.3137	0.884037	1.68975	0.0117562	1.09971	0.0550592
88.2155	10.255	0.910696	1.66265	0.0322393	1.10254	0.038225
88.2991	10.2736	0.808569	1.73638	0.0195267	1.09089	0.0110344
88.3827	10.3063	0.831953	1.6794	0.0672838	1.10526	0.05162
88.4662	10.3159	0.791582	1.7139	0.0434292	1.09509	0.06161
