# Supplementary material for: Structural insights into the mechanism of DNA branch migration during homologous recombination in bacteria
Source: EMBO J. 2024 Oct 18;43(23):6180–98. doi: 10.1038/s44318-024-00264-5 (PMC11612176; doi:10.1038/s44318-024-00264-5)
Supplement: Supplementary file 5 — Source data Fig. 5 [file 44318_2024_264_MOESM5_ESM.zip › SourceData/Figure5/5E/Transformation-efficiency.xls]

## Sheet: data-description
Transformation efficiency is determined by dividing the colony number on selective medium (i.e. formed by cells transformed with the resistance gene) by the colony number on non selective medium (i.e. formed by all cells). The rawdata sheet contains the colony number for each plate and transformation efficiency calculation for each experiment. The summary sheet contains the transformation efficie…

## Sheet: rawdata
Experiment ID	Strain	plate type	Dilution factor	colonies	Transformation efficiency
transfo12.2020-03.12	R1818 (WT)	non selective	100000	89	0.914634
transfo12.2020-03.12	R1818 (WT)	non selective	100000	75
transfo12.2020-03.12	R1818 (WT)	selective	100000	80
transfo12.2020-03.12	R1818 (WT)	selective	100000	70
transfo12.2020-03.12	R2191 (radA-)	non selective	100000	71	0.0183333
transfo12.2020-03.12	R2191 (radA-)	non selective	100000	82
transfo12.2020-03.12	R2191 (radA-)	selective	1000	149
transfo12.2020-03.12	R2191 (radA-)	selective	1000	142
transfo12.2020-03.12	R2191 (radA-)	selective	10000	16
transfo12.2020-03.12	R2191 (radA-)	selective	10000	11
transfo12.2020-03.12	RadAR301A cl2 scA	non selective	100000	78	0.0507143
transfo12.2020-03.12	RadAR301A cl2 scA	non selective	100000	62
transfo12.2020-03.12	RadAR301A cl2 scA	selective	10000	36
transfo12.2020-03.12	RadAR301A cl2 scA	selective	10000	35
transfo12.2020-03.12	RadAR301A cl4 scA	non selective	100000	81	0.0503497
transfo12.2020-03.12	RadAR301A cl4 scA	non selective	100000	62
transfo12.2020-03.12	RadAR301A cl4 scA	selective	10000	38
transfo12.2020-03.12	RadAR301A cl4 scA	selective	10000	34
transfo12.2020-08.12	R1818 (WT)	non selective	100000	86	0.747253
transfo12.2020-08.12	R1818 (WT)	non selective	100000	96
transfo12.2020-08.12	R1818 (WT)	selective	100000	71
transfo12.2020-08.12	R1818 (WT)	selective	100000	65
transfo12.2020-08.12	R2191 (radA-)	non selective	100000	90	0.0176301
transfo12.2020-08.12	R2191 (radA-)	non selective	100000	83
transfo12.2020-08.12	R2191 (radA-)	selective	1000	151
transfo12.2020-08.12	R2191 (radA-)	selective	1000	154
transfo12.2020-08.12	RadAR301A cl2 scA	non selective	100000	83	0.0682119
transfo12.2020-08.12	RadAR301A cl2 scA	non selective	100000	68
transfo12.2020-08.12	RadAR301A cl2 scA	selective	10000	48
transfo12.2020-08.12	RadAR301A cl2 scA	selective	10000	55
transfo12.2020-08.12	RadAR301A cl4 scA	non selective	100000	69	0.069863
transfo12.2020-08.12	RadAR301A cl4 scA	non selective	100000	77
transfo12.2020-08.12	RadAR301A cl4 scA	selective	10000	48
transfo12.2020-08.12	RadAR301A cl4 scA	selective	10000	54
transfo12.2020-09.12	R1818 (WT)	non selective	100000	55	0.767857
transfo12.2020-09.12	R1818 (WT)	non selective	100000	57
transfo12.2020-09.12	R1818 (WT)	selective	100000	45
transfo12.2020-09.12	R1818 (WT)	selective	100000	41
transfo12.2020-09.12	R2191 (radA-)	non selective	100000	66	0.0230769
transfo12.2020-09.12	R2191 (radA-)	non selective	100000	51
transfo12.2020-09.12	R2191 (radA-)	selective	1000	134
transfo12.2020-09.12	R2191 (radA-)	selective	1000	136
transfo12.2020-09.12	RadAR301A cl2 scA	non selective	100000	52	0.0989247
transfo12.2020-09.12	RadAR301A cl2 scA	non selective	100000	41
transfo12.2020-09.12	RadAR301A cl2 scA	selective	10000	44
transfo12.2020-09.12	RadAR301A cl2 scA	selective	10000	48
transfo12.2020-09.12	RadAR301A cl4 scA	non selective	100000	72	0.0614035
transfo12.2020-09.12	RadAR301A cl4 scA	non selective	100000	99
transfo12.2020-09.12	RadAR301A cl4 scA	selective	10000	48
transfo12.2020-09.12	RadAR301A cl4 scA	selective	10000	57
transfo12.2020-10.12	R1818 (WT)	non selective	100000	73	0.888889
transfo12.2020-10.12	R1818 (WT)	non selective	100000	62
transfo12.2020-10.12	R1818 (WT)	selective	100000	53
transfo12.2020-10.12	R1818 (WT)	selective	100000	67
transfo12.2020-10.12	R2191 (radA-)	non selective	100000	59	0.0262162
transfo12.2020-10.12	R2191 (radA-)	non selective	100000	52
transfo12.2020-10.12	R2191 (radA-)	selective	1000	130
transfo12.2020-10.12	R2191 (radA-)	selective	1000	161
transfo12.2020-10.12	RadAR301A cl2 scA	non selective	100000	50	0.1
transfo12.2020-10.12	RadAR301A cl2 scA	non selective	100000	46
transfo12.2020-10.12	RadAR301A cl2 scA	selective	10000	48
transfo12.2020-10.12	RadAR301A cl2 scA	selective	10000	48
transfo12.2020-10.12	RadAR301A cl4 scA	non selective	100000	58	0.0869919
transfo12.2020-10.12	RadAR301A cl4 scA	non selective	100000	65
transfo12.2020-10.12	RadAR301A cl4 scA	selective	10000	43
transfo12.2020-10.12	RadAR301A cl4 scA	selective	10000	64
transfo12.2020-02.02	R1818 (WT)	non selective	100000	58	0.982609
transfo12.2020-02.02	R1818 (WT)	non selective	100000	57
transfo12.2020-02.02	R1818 (WT)	selective	100000	57
transfo12.2020-02.02	R1818 (WT)	selective	100000	56
transfo12.2020-02.02	R2191 (radA-)	non selective	100000	69	0.0186957
transfo12.2020-02.02	R2191 (radA-)	non selective	100000	92
transfo12.2020-02.02	R2191 (radA-)	selective	1000	146
transfo12.2020-02.02	R2191 (radA-)	selective	1000	155
transfo12.2020-03.02	R1818 (WT)	non selective	100000	113	1.0398
transfo12.2020-03.02	R1818 (WT)	non selective	100000	88
transfo12.2020-03.02	R1818 (WT)	selective	100000	105
transfo12.2020-03.02	R1818 (WT)	selective	100000	104
transfo12.2020-03.02	R2191 (radA-)	non selective	100000	115	0.0165072
transfo12.2020-03.02	R2191 (radA-)	non selective	100000	94
transfo12.2020-03.02	R2191 (radA-)	selective	1000	170
transfo12.2020-03.02	R2191 (radA-)	selective	1000	175
transfo12.2020-04.02	R1818 (WT)	non selective	100000	85
transfo12.2020-04.02	R1818 (WT)	non selective	100000	98	0.770492
transfo12.2020-04.02	R1818 (WT)	selective	100000	63
transfo12.2020-04.02	R1818 (WT)	selective	100000	78
transfo12.2020-04.02	R2191 (radA-)	non selective	100000	62	0.0177215
transfo12.2020-04.02	R2191 (radA-)	non selective	100000	96
transfo12.2020-04.02	R2191 (radA-)	selective	1000	148
transfo12.2020-04.02	R2191 (radA-)	selective	1000	132

## Sheet: summary
Strain	R1818 (WT)	R2191 (RadA-)	RadAR301A cl2 scA	RadAR301A cl4 scA
transfo12.2020-03.12	0.914634	0.0183333	0.0507143	0.0503497
transfo12.2020-08.12	0.747253	0.0176301	0.0682119	0.069863
transfo12.2020-09.12	0.767857	0.0230769	0.0989247	0.0614035
transfo12.2020-10.12	0.888889	0.0262162	0.1	0.0869919
transfo12.2020-02.02	0.982609	0.0186957
transfo12.2020-03.02	1.0398	0.0165072
transfo12.2020-04.02	0.770492	0.0177215
Mean	0.873076	0.0197401	0.0733074
Standard deviation	0.11489	0.00353843	0.0199035
