# Supplementary material for: Structural insights into the mechanism of DNA branch migration during homologous recombination in bacteria
Source: EMBO J. 2024 Oct 18;43(23):6180–98. doi: 10.1038/s44318-024-00264-5 (PMC11612176; doi:10.1038/s44318-024-00264-5)
Supplement: Supplementary file 5 — Source data Fig. 5 [file 44318_2024_264_MOESM5_ESM.zip › SourceData/Figure5/5B/gel-quantification.xls]

## Sheet: Feuil1
Experiment ID	DNA	RadA	nM	free DNA quantification	Free DNA
acryl-210118	single-stranded	no	0	2.86986e+06	1
acryl-210118	single-stranded	WT	100	2.21171e+06	0.770668
acryl-210118	single-stranded	WT	300	965341	0.336372
acryl-210118	single-stranded	WT	900	57222.9	0.0199392
acryl-210118	single-stranded	R301A	100	2.58753e+06	0.901621
acryl-210118	single-stranded	R301A	300	2.14376e+06	0.746992
acryl-210118	single-stranded	R301A	900	283254	0.0986995
acryl-210121	double-stranded	no	0	3.87244e+06	1
acryl-210121	double-stranded	WT	100	3.37077e+06	0.870451
acryl-210121	double-stranded	WT	300	2.48934e+06	0.642835
acryl-210121	double-stranded	WT	900	686245	0.177212
acryl-210121	double-stranded	R301A	100	3.69446e+06	0.954038
acryl-210121	double-stranded	R301A	300	3.23866e+06	0.836336
acryl-210121	double-stranded	R301A	900	2.26934e+06	0.586024
