# Supplementary material for: Structural insights into the mechanism of DNA branch migration during homologous recombination in bacteria
Source: EMBO J. 2024 Oct 18;43(23):6180–98. doi: 10.1038/s44318-024-00264-5 (PMC11612176; doi:10.1038/s44318-024-00264-5)
Supplement: Supplementary file 5 — Source data Fig. 5 [file 44318_2024_264_MOESM5_ESM.zip › SourceData/Figure5/5B/README.txt]

Images were cropped as indicated in the annotation files and contrast was adjusted for better visualization.
The ssDNA gel image was verticaly streched and the dsDNA gel image was verticaly shrunk for easier comparison between the two images.
Unmodified images were used for band intensity quantification as reported in the Excel file.
